# Supplementary material for: Assessing the effects of time-dependent restrictions and control actions to flatten the curve of COVID-19 in Kazakhstan
Source: PeerJ. 2021 Feb 3;9:e10806. doi: 10.7717/peerj.10806 (PMC7866903; doi:10.7717/peerj.10806)
Supplement: Supplemental Information 1 — Running the main.m file will first run Simulations 1–2 using TRR algorithm followed by Simulation 3 for the ad-hoc injection of control actions. [file peerj-09-10806-s001.zip]

Archive with 35 entries (34 files):
- MATLAB_Codes/
- __MACOSX/._MATLAB_Codes
- MATLAB_Codes/time_series_covid19_confirmed_global.csv
- __MACOSX/MATLAB_Codes/._time_series_covid19_confirmed_global.csv
- MATLAB_Codes/.DS_Store
- __MACOSX/MATLAB_Codes/._.DS_Store
- MATLAB_Codes/covidNonlinearMdl.m
- __MACOSX/MATLAB_Codes/._covidNonlinearMdl.m
- MATLAB_Codes/contActPred.m
- __MACOSX/MATLAB_Codes/._contActPred.m
- MATLAB_Codes/timestmpInf.m
- __MACOSX/MATLAB_Codes/._timestmpInf.m
- MATLAB_Codes/COVID_mod.mdl
- __MACOSX/MATLAB_Codes/._COVID_mod.mdl
- MATLAB_Codes/time_series_covid19_recovered_global.csv
- __MACOSX/MATLAB_Codes/._time_series_covid19_recovered_global.csv
- MATLAB_Codes/modelBounded.mat
- MATLAB_Codes/modelAdHoc.mat
- MATLAB_Codes/modelStatic.mat
- MATLAB_Codes/getCountryData.m
- __MACOSX/MATLAB_Codes/._getCountryData.m
- MATLAB_Codes/main.m
- __MACOSX/MATLAB_Codes/._main.m
- MATLAB_Codes/time_series_covid19_deaths_global.csv
- __MACOSX/MATLAB_Codes/._time_series_covid19_deaths_global.csv
- MATLAB_Codes/TRR.m
- __MACOSX/MATLAB_Codes/._TRR.m
- MATLAB_Codes/runNonlinear.m
- __MACOSX/MATLAB_Codes/._runNonlinear.m
- MATLAB_Codes/AdHoc.m
- __MACOSX/MATLAB_Codes/._AdHoc.m
- MATLAB_Codes/contActFit.m
- __MACOSX/MATLAB_Codes/._contActFit.m
- MATLAB_Codes/timestmpDeath.m
- __MACOSX/MATLAB_Codes/._timestmpDeath.m
