# Supplementary material for: Assessing the effects of time-dependent restrictions and control actions to flatten the curve of COVID-19 in Kazakhstan
Source: PeerJ. 2021 Feb 3;9:e10806. doi: 10.7717/peerj.10806 (PMC7866903; doi:10.7717/peerj.10806)
Supplement: Supplemental Information 1 — Running the main.m file will first run Simulations 1–2 using TRR algorithm followed by Simulation 3 for the ad-hoc injection of control actions. [file peerj-09-10806-s001.zip › MATLAB_Codes/contActPred.m]

function [outEndTime h g mI tI mD tD] = contActKZHiLo( startDate, S_init,...
   E_init, I_init, R_init, D_init, oldPop, N, startTime, endTime, gamma,...
   alpha, phi, delta, R_0, varargin )

beta = R_0*(gamma+phi);
lineStyle = '-';
lineColour = 1;

optIn = length( varargin );
firstCase = 0;
sigma = 0;
tau_sigmapre = 0;
tau_sigmapost = 0;
xi = 0;
tau_xi = 0;

if optIn > 0
   lineStyle = varargin{1};
end
if optIn > 1
   lineColour = varargin{2};
end
if optIn > 2
   firstCase = varargin{3};
end
if optIn > 3
   sigma = varargin{4};
end
if optIn > 4
   tau_sigmapre = varargin{5} - firstCase;
end
if optIn > 5
   tau_sigmapost = varargin{6} - firstCase;
end
if optIn > 6
   xi = varargin{7};
end
if optIn > 7
   tau_xi = varargin{8} - firstCase;
end

options = simset('SrcWorkspace','current');
load_system( 'COVID_mod.mdl' );
out = sim( 'COVID_mod.mdl', endTime, options );
close_system( 'COVID_mod.mdl' );

outEndTime = [out.S.Data(endTime) out.E.Data(endTime) out.I.Data(endTime) out.R.Data(endTime)...
   out.D.Data(endTime)];

colour = lines(10);

subplot( 1, 2, 1 );
h = plot( out.I.Time(1:endTime)+startTime+firstCase+startDate, out.I.Data(1:endTime), ...
   'Color', colour(lineColour,:), 'Linewidth', 1, 'Linestyle', lineStyle );

subplot( 1, 2, 2 );
g = plot( out.D.Time(1:endTime)+startTime+firstCase+startDate, out.D.Data(1:endTime), ...
   'Color', colour(lineColour+1,:), 'Linewidth', 1, 'Linestyle', lineStyle );

mI = out.I.Data(1:endTime);
tI = out.I.Time(1:endTime)+startTime+firstCase+startDate;
mD = out.D.Data(1:endTime);
tD = out.D.Time(1:endTime)+startTime+firstCase+startDate;
