# Supplementary material for: Assessing the effects of time-dependent restrictions and control actions to flatten the curve of COVID-19 in Kazakhstan
Source: PeerJ. 2021 Feb 3;9:e10806. doi: 10.7717/peerj.10806 (PMC7866903; doi:10.7717/peerj.10806)
Supplement: Supplemental Information 1 — Running the main.m file will first run Simulations 1–2 using TRR algorithm followed by Simulation 3 for the ad-hoc injection of control actions. [file peerj-09-10806-s001.zip › MATLAB_Codes/timestmpInf.m]

% % xline( datenum( date ), ':' );
% % text( datenum( date ), yHi( 2 )*0.05, ['\rightarrow ' date ' (today)'] );
% 
% xline( datenum( '19-Mar-2020' ) - datenum( [2020 03 10] ), ':', 'Linewidth', 1.0' );
% text( datenum( '19-Mar-2020' ) - datenum( [2020 03 10] ), yHi( 2 )*0.55, [ '\rightarrow '...
%     sprintf( 'Introduction of \n     Quarantine Regime' )] );
% 
% xline( datenum( '1-May-2020' ) - datenum( [2020 03 10] ), ':', 'Linewidth', 1.0' );
% text( datenum( '1-May-2020' ) - datenum( [2020 03 10] ), yHi( 2 )*0.45, [ '\rightarrow '...
%     sprintf( 'End of State of \n     Emergency' )] );
% 
% xline( datenum( '1-May-2020' ) - datenum( [2020 03 10] ), ':', 'Linewidth', 1.0' );
% text( 19, yHi( 2 )*0.45, [sprintf( 'End of State of   \n     Emergency ') '\leftarrow'] );
% 
% xline( datenum( '11-May-2020' ) - datenum( [2020 03 10] ), ':', 'Linewidth', 1.0' );
% text( datenum( '11-May-2020' ) - datenum( [2020 03 10] ), yHi( 2 )*0.05, [ '\rightarrow '...
%     sprintf( 'Gradual Lifting of \n     Quarantine Regime' )] );
% 
% xline( datenum( '11-May-2020' ) - datenum( [2020 03 10] ), ':', 'Linewidth', 1.0' );
% text( 13.5, yHi( 2 )*0.05, [sprintf( 'Gradual Lifting of \n Quarantine Regime ' ) '\leftarrow'] );
% 
% xline( datenum( '1-June-2020' ) - datenum( [2020 03 10] ), ':', 'Linewidth', 1.0' );
% text( datenum( '1-June-2020' ) - datenum( [2020 03 10] ), yHi( 2 )*0.2, [ '\rightarrow '...
%     sprintf( 'Removal of Checkpoints \n     Between Cities' )] );
% 
% xline( datenum( '14-June-2020' ) - datenum( [2020 03 10] ), ':', 'Linewidth', 1.0' );
% text( datenum( '14-June-2020' ) - datenum( [2020 03 10] ), yHi( 2 )*0.12, [ '\rightarrow '...
%     sprintf( 'Proposed Reinstigation \n     of Intervention #2' )] );

% Create xline
xline(5,'Parent',subplot1,'LineStyle',':','LineWidth',1.0);

% Create text
text('Parent',subplot1,'String',{'\rightarrow State of emergency','     declared'},...
    'Position',[5 0.91*yHi 0]);

% Create xline
xline(40,'Parent',subplot1,'LineStyle',':','LineWidth',1.0);

% Create text
text('Parent',subplot1,'String',{'\rightarrow End of state of','     emergency'},...
    'Position',[40 0.82*yHi 0]);

% Create xline
xline(60,'Parent',subplot1,'LineStyle',':','LineWidth',1.0);

% Create text
text('Parent',subplot1,'String',{'\rightarrow Gradual lifting of','     quarantine regime'},...
    'Position',[60 0.73*yHi 0]);

% Create xline
xline(78,'Parent',subplot1,'LineStyle',':','LineWidth',1.0);

% Create text
text('Parent',subplot1,'FontSize',12,...
   'String',{'Removal of checkpoints','               between cities \leftarrow'},...
   'Position',[28.4363957597173 28800 1.4210854715202e-14]);

% Create xline
xline(101,'Parent',subplot1,'LineStyle',':','LineWidth',1);

% Create text
text('Parent',subplot1,'FontSize',12,...
   'String',{'Multiple intervention measures','                        within \pm 2 days\leftarrow'},...
   'Position',[39.7844522968198 24750 1.4210854715202e-14]);

% Create xline
xline(116,'Parent',subplot1,'LineStyle',':','LineWidth',2,'Color','b');

% % Create text
% text('Parent',subplot1,'String',{'\rightarrow Reinstigation of','     Intervention Scenario #1'},...
%     'Position',[116 0.25*yHi 0]);

% Create xline
xline(123,'Parent',subplot1,'LineStyle',':','LineWidth',2,'Color','b');

% % Create text
% text('Parent',subplot1,'String',{'\rightarrow Reinstigation of','     Intervention Scenario #2'},...
%     'Position',[121 0.15*yHi 0]);

% Create xline
xline(130,'Parent',subplot1,'LineStyle',':','LineWidth',2,'Color','b');

% % Create text
% text('Parent',subplot1,'String',{'\rightarrow Reinstigation of','     Intervention Scenario #3'},...
%     'Position',[126 0.05*yHi 0]);

% Create xline
xline(137,'Parent',subplot1,'LineStyle',':','LineWidth',2,'Color','b');
