# Supplementary material for: Assessing the effects of time-dependent restrictions and control actions to flatten the curve of COVID-19 in Kazakhstan
Source: PeerJ. 2021 Feb 3;9:e10806. doi: 10.7717/peerj.10806 (PMC7866903; doi:10.7717/peerj.10806)
Supplement: Supplemental Information 1 — Running the main.m file will first run Simulations 1–2 using TRR algorithm followed by Simulation 3 for the ad-hoc injection of control actions. [file peerj-09-10806-s001.zip › MATLAB_Codes/COVID_mod.mdl]

Model {
  Name			  "COVID_mod"
  Version		  10.2
  SavedCharacterEncoding  "UTF-8"
  ModelUUID		  "9e9c4c89-74a6-470d-97de-12c575f1c29e"
  GraphicalInterface {
    NumRootInports	    0
    NumRootOutports	    0
    ParameterArgumentNames  ""
    ComputedModelVersion    "2.5"
    NumModelReferences	    0
    NumTestPointedSignals   0
    NumProvidedFunctions    0
    NumRequiredFunctions    0
    NumResetEvents	    0
    HasInitializeEvent	    0
    HasTerminateEvent	    0
    PreCompExecutionDomainType "Unset"
    IsExportFunctionModel   0
    IsArchitectureModel	    0
    IsAUTOSARArchitectureModel 0
    NumParameterArguments   0
    NumExternalFileReferences 3
    ExternalFileReference {
      Reference		      "simulink/Logic and Bit\nOperations/Compare\nTo Constant"
      Path		      "COVID_mod/Hi/Susceptibility/Control Action with Delay/Compare To Constant"
      SID		      "537"
      Type		      "LIBRARY_BLOCK"
    }
    ExternalFileReference {
      Reference		      "simulink/Logic and Bit\nOperations/Compare\nTo Constant"
      Path		      "COVID_mod/Lo/Susceptibility/Control Action with Delay/Compare To Constant"
      SID		      "610"
      Type		      "LIBRARY_BLOCK"
    }
    ExternalFileReference {
      Reference		      "simulink/Logic and Bit\nOperations/Compare\nTo Constant"
      Path		      "COVID_mod/Nomimal /Susceptibility/Control Action with Delay/Compare To Constant"
      SID		      "87"
      Type		      "LIBRARY_BLOCK"
    }
    OrderedModelArguments   1
  }
  SLCCPlugin		  "on"
  slcheck_filter_plugin	  "on"
  DiagnosticSuppressor	  "on"
  AnimationPlugin	  "on"
  WebScopes_FoundationPlugin "on"
  NotesPlugin		  "on"
  LogicAnalyzerPlugin	  "on"
  EnableAccessToBaseWorkspace on
  ScopeRefreshTime	  0.035000
  OverrideScopeRefreshTime on
  DisableAllScopes	  off
  DataTypeOverride	  "UseLocalSettings"
  DataTypeOverrideAppliesTo "AllNumericTypes"
  MinMaxOverflowLogging	  "UseLocalSettings"
  MinMaxOverflowArchiveMode "Overwrite"
  FPTRunName		  "Run 1"
  MaxMDLFileLineLength	  120
  LastSavedArchitecture	  "maci64"
  Object {
    $PropName		    "BdWindowsInfo"
    $ObjectID		    1
    $ClassName		    "Simulink.BDWindowsInfo"
    Object {
      $PropName		      "WindowsInfo"
      $ObjectID		      2
      $ClassName	      "Simulink.WindowInfo"
      IsActive		      [1]
      Location		      [8.0, 33.0, 1214.0, 793.0]
      Object {
	$PropName		"ModelBrowserInfo"
	$ObjectID		3
	$ClassName		"Simulink.ModelBrowserInfo"
	Visible			[0]
	DockPosition		"Left"
	Width			[50]
	Height			[50]
	Filter			[9]
	Minimized		"Off"
      }
      Object {
	$PropName		"ExplorerBarInfo"
	$ObjectID		4
	$ClassName		"Simulink.ExplorerBarInfo"
	Visible			[1]
      }
      Array {
	Type			"Simulink.EditorInfo"
	Dimension		32
	Object {
	  $ObjectID		  5
	  IsActive		  [1]
	  IsTabbed		  [1]
	  ViewObjType		  "SimulinkTopLevel"
	  LoadSaveID		  "0"
	  Extents		  [1176.0, 558.0]
	  ZoomFactor		  [1.0425661477828705]
	  Offset		  [616.57159545245884, -145.608919197428]
	  SceneRectInView	  [616.57159545245884, -145.608919197428, 1127.9859819934602, 535.217838394856]
	}
	Object {
	  $ObjectID		  6
	  IsActive		  [0]
	  IsTabbed		  [0]
	  ViewObjType		  "SimulinkSubsys"
	  LoadSaveID		  "559"
	  Extents		  [1176.0, 558.0]
	  ZoomFactor		  [0.66401261652891819]
	  Offset		  [-109.82612423780483, -198.92273927482574]
	  SceneRectInView	  [-109.82612423780483, -198.92273927482574, 1771.0506859756097, 840.34547854965149]
	}
	Object {
	  $ObjectID		  7
	  IsActive		  [0]
	  IsTabbed		  [0]
	  ViewObjType		  "SimulinkSubsys"
	  LoadSaveID		  "114"
	  Extents		  [1176.0, 558.0]
	  ZoomFactor		  [0.66401261652891819]
	  Offset		  [-109.82612423780483, -198.92273927482574]
	  SceneRectInView	  [-109.82612423780483, -198.92273927482574, 1771.0506859756097, 840.34547854965149]
	}
	Object {
	  $ObjectID		  8
	  IsActive		  [0]
	  IsTabbed		  [0]
	  ViewObjType		  "SimulinkSubsys"
	  LoadSaveID		  "486"
	  Extents		  [1176.0, 558.0]
	  ZoomFactor		  [0.56054794520547946]
	  Offset		  [-273.27438828812319, -348.71969696969694]
	  SceneRectInView	  [-273.27438828812319, -348.71969696969694, 2097.9472140762464, 995.4545454545455]
	}
	Object {
	  $ObjectID		  9
	  IsActive		  [0]
	  IsTabbed		  [0]
	  ViewObjType		  "SimulinkSubsys"
	  LoadSaveID		  "603"
	  Extents		  [1176.0, 558.0]
	  ZoomFactor		  [1.4623206212977624]
	  Offset		  [-353.68263178599528, -132.79263188697735]
	  SceneRectInView	  [-353.68263178599528, -132.79263188697735, 804.20120107199057, 381.58526377395469]
	}
	Object {
	  $ObjectID		  10
	  IsActive		  [0]
	  IsTabbed		  [0]
	  ViewObjType		  "SimulinkSubsys"
	  LoadSaveID		  "530"
	  Extents		  [1176.0, 558.0]
	  ZoomFactor		  [1.324931506849315]
	  Offset		  [-417.87855730459057, -152.25641025641025]
	  SceneRectInView	  [-417.87855730459057, -152.25641025641025, 887.59305210918114, 421.15384615384619]
	}
	Object {
	  $ObjectID		  11
	  IsActive		  [0]
	  IsTabbed		  [0]
	  ViewObjType		  "SimulinkSubsys"
	  LoadSaveID		  "40"
	  Extents		  [1176.0, 558.0]
	  ZoomFactor		  [1.3217715751966006]
	  Offset		  [-360.03918507253962, -153.08034492155082]
	  SceneRectInView	  [-360.03918507253962, -153.08034492155082, 889.7150022499776, 422.16068984310164]
	}
	Object {
	  $ObjectID		  12
	  IsActive		  [0]
	  IsTabbed		  [0]
	  ViewObjType		  "SimulinkSubsys"
	  LoadSaveID		  "81"
	  Extents		  [1176.0, 558.0]
	  ZoomFactor		  [2.1511961419855115]
	  Offset		  [-92.340209027713058, -88.195286522078135]
	  SceneRectInView	  [-92.340209027713058, -88.195286522078135, 546.67260555542612, 259.39057304415627]
	}
	Object {
	  $ObjectID		  13
	  IsActive		  [0]
	  IsTabbed		  [0]
	  ViewObjType		  "SimulinkSubsys"
	  LoadSaveID		  "534"
	  Extents		  [1176.0, 558.0]
	  ZoomFactor		  [2.53]
	  Offset		  [-51.414973443675905, -68.776679841897248]
	  SceneRectInView	  [-51.414973443675905, -68.776679841897248, 464.82213438735181, 220.5533596837945]
	}
	Object {
	  $ObjectID		  14
	  IsActive		  [0]
	  IsTabbed		  [0]
	  ViewObjType		  "SimulinkSubsys"
	  LoadSaveID		  "607"
	  Extents		  [1176.0, 558.0]
	  ZoomFactor		  [2.53]
	  Offset		  [-51.414973443675905, -68.776679841897248]
	  SceneRectInView	  [-51.414973443675905, -68.776679841897248, 464.82213438735181, 220.5533596837945]
	}
	Object {
	  $ObjectID		  15
	  IsActive		  [0]
	  IsTabbed		  [0]
	  ViewObjType		  "SimulinkSubsys"
	  LoadSaveID		  "72"
	  Extents		  [1176.0, 558.0]
	  ZoomFactor		  [1.7368555204878928]
	  Offset		  [-126.87487091856804, 215.3319338042208]
	  SceneRectInView	  [-126.87487091856804, 215.3319338042208, 677.08567933713607, 321.27024580792681]
	}
	Object {
	  $ObjectID		  16
	  IsActive		  [0]
	  IsTabbed		  [0]
	  ViewObjType		  "SimulinkSubsys"
	  LoadSaveID		  "67"
	  Extents		  [1176.0, 558.0]
	  ZoomFactor		  [1.261722956653534]
	  Offset		  [-164.3106559795437, 161.86877181682181]
	  SceneRectInView	  [-164.3106559795437, 161.86877181682181, 932.05881195908739, 442.25239547038331]
	}
	Object {
	  $ObjectID		  17
	  IsActive		  [0]
	  IsTabbed		  [0]
	  ViewObjType		  "SimulinkSubsys"
	  LoadSaveID		  "48"
	  Extents		  [1176.0, 558.0]
	  ZoomFactor		  [1.445240833494166]
	  Offset		  [-219.59686472758662, 57.558182625813373]
	  SceneRectInView	  [-219.59686472758662, 57.558182625813373, 813.70521282378866, 386.09482037047115]
	}
	Object {
	  $ObjectID		  18
	  IsActive		  [0]
	  IsTabbed		  [0]
	  ViewObjType		  "SimulinkSubsys"
	  LoadSaveID		  "507"
	  Extents		  [1176.0, 558.0]
	  ZoomFactor		  [1.28]
	  Offset		  [-157.65625, 165.08984375]
	  SceneRectInView	  [-157.65625, 165.08984375, 918.75, 435.9375]
	}
	Object {
	  $ObjectID		  19
	  IsActive		  [0]
	  IsTabbed		  [0]
	  ViewObjType		  "SimulinkSubsys"
	  LoadSaveID		  "520"
	  Extents		  [1176.0, 558.0]
	  ZoomFactor		  [2.05]
	  Offset		  [-75.161299542682968, 239.890243902439]
	  SceneRectInView	  [-75.161299542682968, 239.890243902439, 573.65853658536594, 272.19512195121956]
	}
	Object {
	  $ObjectID		  20
	  IsActive		  [0]
	  IsTabbed		  [0]
	  ViewObjType		  "SimulinkSubsys"
	  LoadSaveID		  "498"
	  Extents		  [1176.0, 558.0]
	  ZoomFactor		  [1.7]
	  Offset		  [-252.35891544117646, 59.382352941176464]
	  SceneRectInView	  [-252.35891544117646, 59.382352941176464, 691.76470588235293, 328.23529411764707]
	}
	Object {
	  $ObjectID		  21
	  IsActive		  [0]
	  IsTabbed		  [0]
	  ViewObjType		  "SimulinkSubsys"
	  LoadSaveID		  "593"
	  Extents		  [1176.0, 558.0]
	  ZoomFactor		  [2.05]
	  Offset		  [-75.161299542682968, 239.890243902439]
	  SceneRectInView	  [-75.161299542682968, 239.890243902439, 573.65853658536594, 272.19512195121956]
	}
	Object {
	  $ObjectID		  22
	  IsActive		  [0]
	  IsTabbed		  [0]
	  ViewObjType		  "SimulinkSubsys"
	  LoadSaveID		  "580"
	  Extents		  [1176.0, 558.0]
	  ZoomFactor		  [1.462071161346812]
	  Offset		  [-157.95045731707319, 192.16114302047038]
	  SceneRectInView	  [-157.95045731707319, 192.16114302047038, 804.33841463414637, 381.65037020905925]
	}
	Object {
	  $ObjectID		  23
	  IsActive		  [0]
	  IsTabbed		  [0]
	  ViewObjType		  "SimulinkSubsys"
	  LoadSaveID		  "571"
	  Extents		  [1176.0, 558.0]
	  ZoomFactor		  [1.7]
	  Offset		  [-252.35891544117646, 59.382352941176464]
	  SceneRectInView	  [-252.35891544117646, 59.382352941176464, 691.76470588235293, 328.23529411764707]
	}
	Object {
	  $ObjectID		  24
	  IsActive		  [0]
	  IsTabbed		  [0]
	  ViewObjType		  "SimulinkSubsys"
	  LoadSaveID		  "436"
	  Extents		  [1176.0, 558.0]
	  ZoomFactor		  [2.291874856294442]
	  Offset		  [45.730551730920581, -1.4687908318815062]
	  SceneRectInView	  [45.730551730920581, -1.4687908318815062, 513.11702153815884, 243.46879083188151]
	}
	Object {
	  $ObjectID		  25
	  IsActive		  [0]
	  IsTabbed		  [0]
	  ViewObjType		  "SimulinkSubsys"
	  LoadSaveID		  "463"
	  Extents		  [1176.0, 657.0]
	  ZoomFactor		  [4.1]
	  Offset		  [71.585365853658516, -26.621951219512198]
	  SceneRectInView	  [71.585365853658516, -26.621951219512198, 286.82926829268297, 160.2439024390244]
	}
	Object {
	  $ObjectID		  26
	  IsActive		  [0]
	  IsTabbed		  [0]
	  ViewObjType		  "SimulinkSubsys"
	  LoadSaveID		  "180"
	  Extents		  [1315.0, 680.0]
	  ZoomFactor		  [0.94939670484473571]
	  Offset		  [216.47837530966149, -23.49716143682906]
	  SceneRectInView	  [216.47837530966149, -23.49716143682906, 1385.090124380677, 716.24432287365812]
	}
	Object {
	  $ObjectID		  27
	  IsActive		  [0]
	  IsTabbed		  [0]
	  ViewObjType		  "SimulinkSubsys"
	  LoadSaveID		  "120"
	  Extents		  [1315.0, 680.0]
	  ZoomFactor		  [0.94939670484473571]
	  Offset		  [116.47837530966149, -93.49716143682906]
	  SceneRectInView	  [116.47837530966149, -93.49716143682906, 1385.090124380677, 716.24432287365812]
	}
	Object {
	  $ObjectID		  28
	  IsActive		  [0]
	  IsTabbed		  [0]
	  ViewObjType		  "SimulinkSubsys"
	  LoadSaveID		  "391"
	  Extents		  [1315.0, 680.0]
	  ZoomFactor		  [1.95]
	  Offset		  [-311.00510817307691, -116.35897435897436]
	  SceneRectInView	  [-311.00510817307691, -116.35897435897436, 674.35897435897436, 348.71794871794873]
	}
	Object {
	  $ObjectID		  29
	  IsActive		  [0]
	  IsTabbed		  [0]
	  ViewObjType		  "SimulinkSubsys"
	  LoadSaveID		  "336"
	  Extents		  [1315.0, 680.0]
	  ZoomFactor		  [1.95]
	  Offset		  [-311.00510817307691, -116.35897435897436]
	  SceneRectInView	  [-311.00510817307691, -116.35897435897436, 674.35897435897436, 348.71794871794873]
	}
	Object {
	  $ObjectID		  30
	  IsActive		  [0]
	  IsTabbed		  [0]
	  ViewObjType		  "SimulinkSubsys"
	  LoadSaveID		  "365"
	  Extents		  [1239.0, 680.0]
	  ZoomFactor		  [1.2230006943129459]
	  Offset		  [-159.82225433526008, -47.541565596614362]
	  SceneRectInView	  [-159.82225433526008, -47.541565596614362, 1013.0820086705202, 556.00949628406272]
	}
	Object {
	  $ObjectID		  31
	  IsActive		  [0]
	  IsTabbed		  [0]
	  ViewObjType		  "SimulinkSubsys"
	  LoadSaveID		  "303"
	  Extents		  [1239.0, 680.0]
	  ZoomFactor		  [2.61]
	  Offset		  [-143.64131345785441, 77.731800766283527]
	  SceneRectInView	  [-143.64131345785441, 77.731800766283527, 474.71264367816093, 260.53639846743295]
	}
	Object {
	  $ObjectID		  32
	  IsActive		  [0]
	  IsTabbed		  [0]
	  ViewObjType		  "SimulinkSubsys"
	  LoadSaveID		  "310"
	  Extents		  [1239.0, 680.0]
	  ZoomFactor		  [1.22]
	  Offset		  [-160.6582991803279, -48.127049180327873]
	  SceneRectInView	  [-160.6582991803279, -48.127049180327873, 1015.5737704918033, 557.37704918032784]
	}
	Object {
	  $ObjectID		  33
	  IsActive		  [0]
	  IsTabbed		  [0]
	  ViewObjType		  "SimulinkSubsys"
	  LoadSaveID		  "135"
	  Extents		  [1239.0, 680.0]
	  ZoomFactor		  [1.2596643777172809]
	  Offset		  [-85.129696531791922, 167.0868342279108]
	  SceneRectInView	  [0.0, 0.0, 0.0, 0.0]
	}
	Object {
	  $ObjectID		  34
	  IsActive		  [0]
	  IsTabbed		  [0]
	  ViewObjType		  "SimulinkSubsys"
	  LoadSaveID		  "195"
	  Extents		  [1239.0, 680.0]
	  ZoomFactor		  [1.2531468531468533]
	  Offset		  [-85.187499999999943, 137.71833147321428]
	  SceneRectInView	  [0.0, 0.0, 0.0, 0.0]
	}
	Object {
	  $ObjectID		  35
	  IsActive		  [0]
	  IsTabbed		  [0]
	  ViewObjType		  "SimulinkSubsys"
	  LoadSaveID		  "213"
	  Extents		  [1239.0, 680.0]
	  ZoomFactor		  [1.95]
	  Offset		  [-291.5179286858974, -116.35897435897436]
	  SceneRectInView	  [0.0, 0.0, 0.0, 0.0]
	}
	Object {
	  $ObjectID		  36
	  IsActive		  [0]
	  IsTabbed		  [0]
	  ViewObjType		  "SimulinkSubsys"
	  LoadSaveID		  "153"
	  Extents		  [1239.0, 680.0]
	  ZoomFactor		  [1.8724165005737752]
	  Offset		  [-292.43790643063591, -123.58353117258466]
	  SceneRectInView	  [0.0, 0.0, 0.0, 0.0]
	}
	PropName		"EditorsInfo"
      }
      Array {
	Type			"Simulink.DockComponentInfo"
	Dimension		2
	Object {
	  $ObjectID		  37
	  Type			  "GLUE2:PropertyInspector"
	  ID			  "Property Inspector"
	  Visible		  [0]
	  CreateCallback	  ""
	  UserData		  ""
	  Floating		  [0]
	  DockPosition		  "Right"
	  Width			  [640]
	  Height		  [480]
	  Minimized		  "Unset"
	}
	Object {
	  $ObjectID		  38
	  Type			  "Simulink:Editor:ReferencedFiles"
	  ID			  "Referenced Files"
	  Visible		  [0]
	  CreateCallback	  ""
	  UserData		  "{\"filterShowRefModels\":\"true\",\"filterShowRefSubs\":\"true\",\"filterShowOnlyDirtyFiles\":\"false\"}\n"
	  Floating		  [0]
	  DockPosition		  "Left"
	  Width			  [640]
	  Height		  [480]
	  Minimized		  "Unset"
	}
	PropName		"DockComponentsInfo"
      }
      WindowState	      "AAAA/wAAAAD9AAAAAgAAAAAAAADMAAAC5fwCAAAABPsAAAAWAEQAbwBjAGsAVwBpAGQAZwBlAHQAMwEAAAAxAAAB+AAAA"
      "AAAAAAA+wAAABYARABvAGMAawBXAGkAZABnAGUAdAA0AAAAAAD/////AAAAAAAAAAD7AAAAUgBHAEwAVQBFADIAIAB0AHIAZQBlACAAYwBvAG0Ac"
      "ABvAG4AZQBuAHQALwBHAEwAVQBFADIAIAB0AHIAZQBlACAAYwBvAG0AcABvAG4AZQBuAHQAAAAAHAAAAuUAAABrAP////sAAABgAFMAaQBtAHUAb"
      "ABpAG4AawA6AEUAZABpAHQAbwByADoAUgBlAGYAZQByAGUAbgBjAGUAZABGAGkAbABlAHMALwBSAGUAZgBlAHIAZQBuAGMAZQBkACAARgBpAGwAZ"
      "QBzAAAAAAD/////AAAAjwD///8AAAABAAAAAAAAAAD8AgAAAAH7AAAAVABHAEwAVQBFADIAOgBQAHIAbwBwAGUAcgB0AHkASQBuAHMAcABlAGMAd"
      "ABvAHIALwBQAHIAbwBwAGUAcgB0AHkAIABJAG4AcwBwAGUAYwB0AG8AcgAAAAAA/////wAAAawA////AAAEvgAAAmsAAAABAAAAAgAAAAEAAAAC/"
      "AAAAAA="
      Array {
	Type			"Cell"
	Dimension		0
	PropName		"PersistedApps"
      }
      WindowUuid	      "f1b33af8-890e-4d0f-9a1b-c3a18d60721b"
    }
    BDUuid		    "c3655b56-0848-4165-86c7-74c17a971e75"
  }
  HideAutomaticNames	  on
  SequenceViewerTimePrecision 3
  SequenceViewerHistory	  1000
  Created		  "Sun Mar 29 19:20:08 2020"
  Creator		  "markng"
  UpdateHistory		  "UpdateHistoryNever"
  ModifiedByFormat	  "%<Auto>"
  LastModifiedBy	  "nkymark"
  ModifiedDateFormat	  "%<Auto>"
  LastModifiedDate	  "Sat Dec 19 20:58:05 2020"
  RTWModifiedTimeStamp	  530312281
  ModelVersionFormat	  "%<AutoIncrement:2.5>"
  SampleTimeColors	  off
  SampleTimeAnnotations	  off
  LibraryLinkDisplay	  "disabled"
  WideLines		  off
  ShowLineDimensions	  off
  ShowPortDataTypes	  off
  ShowAllPropagatedSignalLabels	off
  PortDataTypeDisplayFormat "AliasTypeOnly"
  ShowEditTimeErrors	  on
  ShowEditTimeWarnings	  on
  ShowEditTimeAdvisorChecks off
  ShowPortUnits		  off
  ShowDesignRanges	  off
  ShowLoopsOnError	  on
  IgnoreBidirectionalLines off
  ShowStorageClass	  off
  ShowTestPointIcons	  on
  ShowSignalResolutionIcons on
  ShowViewerIcons	  on
  VariantCondition	  off
  ShowLinearizationAnnotations on
  ShowVisualizeInsertedRTB on
  ShowMarkup		  on
  BlockNameDataTip	  off
  BlockParametersDataTip  off
  BlockDescriptionStringDataTip	off
  BlockVariantConditionDataTip off
  ToolBar		  on
  StatusBar		  on
  BrowserShowLibraryLinks off
  FunctionConnectors	  off
  BrowserLookUnderMasks	  off
  MultiThreadCoSim	  "on"
  SimulationMode	  "normal"
  SILPILModeSetting	  "automated"
  SILPILSystemUnderTest	  "topmodel"
  SILPILSimulationModeTopModel "normal"
  SILPILSimulationModeModelRef "normal"
  SimTabSimulationMode	  "normal"
  CodeVerificationMode	  "software-in-the-loop (sil)"
  PauseTimes		  "5"
  NumberOfSteps		  1
  SnapshotBufferSize	  10
  SnapshotInterval	  10
  NumberOfLastSnapshots	  0
  EnablePacing		  off
  PacingRate		  1
  LinearizationMsg	  "none"
  Profile		  off
  ParamWorkspaceSource	  "MATLABWorkspace"
  AccelSystemTargetFile	  "accel.tlc"
  AccelTemplateMakefile	  "accel_default_tmf"
  AccelMakeCommand	  "make_rtw"
  TryForcingSFcnDF	  off
  Object {
    $PropName		    "DataLoggingOverride"
    $ObjectID		    39
    $ClassName		    "Simulink.SimulationData.ModelLoggingInfo"
    model_		    "COVID_mod"
    overrideMode_	    [0.0]
    Array {
      Type		      "Cell"
      Dimension		      1
      Cell		      "COVID_mod"
      PropName		      "logAsSpecifiedByModels_"
    }
    Array {
      Type		      "Cell"
      Dimension		      1
      Cell		      []
      PropName		      "logAsSpecifiedByModelsSSIDs_"
    }
  }
  ExtModeBatchMode	  off
  ExtModeEnableFloating	  on
  ExtModeTrigType	  "manual"
  ExtModeTrigMode	  "normal"
  ExtModeTrigPort	  "1"
  ExtModeTrigElement	  "any"
  ExtModeTrigSignalOutputPortIndex 0
  ExtModeTrigDuration	  1000
  ExtModeTrigDurationFloating "auto"
  ExtModeTrigHoldOff	  0
  ExtModeTrigDelay	  0
  ExtModeTrigDirection	  "rising"
  ExtModeTrigLevel	  0
  ExtModeArchiveMode	  "off"
  ExtModeAutoIncOneShot	  off
  ExtModeIncDirWhenArm	  off
  ExtModeAddSuffixToVar	  off
  ExtModeWriteAllDataToWs off
  ExtModeArmWhenConnect	  on
  ExtModeSkipDownloadWhenConnect off
  ExtModeLogAll		  on
  ExtModeAutoUpdateStatusClock on
  VariantFading		  on
  ShowModelReferenceBlockVersion off
  ShowModelReferenceBlockIO off
  OrderedModelArguments	  on
  Array {
    Type		    "Handle"
    Dimension		    1
    Simulink.ConfigSet {
      $ObjectID		      40
      Version		      "20.1.0"
      DisabledProps	      []
      Description	      ""
      Array {
	Type			"Handle"
	Dimension		9
	Simulink.SolverCC {
	  $ObjectID		  41
	  Version		  "20.1.0"
	  DisabledProps		  []
	  Description		  ""
	  Components		  []
	  StartTime		  "0.0"
	  StopTime		  "80"
	  AbsTol		  "auto"
	  AutoScaleAbsTol	  on
	  FixedStep		  "1"
	  InitialStep		  "auto"
	  MaxOrder		  5
	  ZcThreshold		  "auto"
	  ConsecutiveZCsStepRelTol "10*128*eps"
	  MaxConsecutiveZCs	  "1000"
	  ExtrapolationOrder	  4
	  NumberNewtonIterations  1
	  MaxStep		  "auto"
	  MinStep		  "auto"
	  MaxConsecutiveMinStep	  "1"
	  RelTol		  "1e-3"
	  EnableMultiTasking	  off
	  ConcurrentTasks	  off
	  SolverName		  "ode4"
	  SolverJacobianMethodControl "auto"
	  ShapePreserveControl	  "DisableAll"
	  ZeroCrossControl	  "UseLocalSettings"
	  ZeroCrossAlgorithm	  "Nonadaptive"
	  AlgebraicLoopSolver	  "TrustRegion"
	  SolverInfoToggleStatus  on
	  IsAutoAppliedInSIP	  off
	  SolverResetMethod	  "Fast"
	  PositivePriorityOrder	  off
	  AutoInsertRateTranBlk	  off
	  SampleTimeConstraint	  "Unconstrained"
	  InsertRTBMode		  "Whenever possible"
	  SampleTimeProperty	  []
	  DecoupledContinuousIntegration off
	  MinimalZcImpactIntegration off
	  ODENIntegrationMethod	  "ode3"
	}
	Simulink.DataIOCC {
	  $ObjectID		  42
	  Version		  "20.1.0"
	  DisabledProps		  []
	  Description		  ""
	  Components		  []
	  Decimation		  "1"
	  ExternalInput		  "[t, u]"
	  FinalStateName	  "xFinal"
	  InitialState		  "xInitial"
	  LimitDataPoints	  off
	  MaxDataPoints		  "1000"
	  LoadExternalInput	  off
	  LoadInitialState	  off
	  SaveFinalState	  off
	  SaveOperatingPoint	  off
	  SaveFormat		  "Dataset"
	  SignalLoggingSaveFormat "Dataset"
	  SaveOutput		  on
	  SaveState		  off
	  SignalLogging		  on
	  DSMLogging		  on
	  InspectSignalLogs	  off
	  VisualizeSimOutput	  on
	  StreamToWorkspace	  off
	  StreamVariableName	  "streamout"
	  SaveTime		  on
	  ReturnWorkspaceOutputs  on
	  StateSaveName		  "xout"
	  TimeSaveName		  "tout"
	  OutputSaveName	  "out"
	  SignalLoggingName	  "logsout"
	  DSMLoggingName	  "dsmout"
	  OutputOption		  "RefineOutputTimes"
	  OutputTimes		  "[]"
	  ReturnWorkspaceOutputsName "out"
	  Refine		  "1"
	  LoggingToFile		  off
	  DatasetSignalFormat	  "timeseries"
	  LoggingFileName	  "out.mat"
	  LoggingIntervals	  "[-inf, inf]"
	}
	Simulink.OptimizationCC {
	  $ObjectID		  43
	  Version		  "20.1.0"
	  Array {
	    Type		    "Cell"
	    Dimension		    9
	    Cell		    "BooleansAsBitfields"
	    Cell		    "PassReuseOutputArgsAs"
	    Cell		    "PassReuseOutputArgsThreshold"
	    Cell		    "ZeroExternalMemoryAtStartup"
	    Cell		    "ZeroInternalMemoryAtStartup"
	    Cell		    "OptimizeModelRefInitCode"
	    Cell		    "NoFixptDivByZeroProtection"
	    Cell		    "UseSpecifiedMinMax"
	    Cell		    "EfficientTunableParamExpr"
	    PropName		    "DisabledProps"
	  }
	  Description		  ""
	  Components		  []
	  BlockReduction	  on
	  BooleanDataType	  on
	  ConditionallyExecuteInputs on
	  DefaultParameterBehavior "Tunable"
	  UseDivisionForNetSlopeComputation "off"
	  GainParamInheritBuiltInType off
	  UseFloatMulNetSlope	  off
	  DefaultUnderspecifiedDataType	"double"
	  UseSpecifiedMinMax	  off
	  InlineInvariantSignals  off
	  OptimizeBlockIOStorage  on
	  BufferReuse		  on
	  EnhancedBackFolding	  off
	  CachingGlobalReferences off
	  GlobalBufferReuse	  on
	  StrengthReduction	  off
	  AdvancedOptControl	  ""
	  ExpressionFolding	  on
	  BooleansAsBitfields	  off
	  BitfieldContainerType	  "uint_T"
	  BitwiseOrLogicalOp	  "Same as modeled"
	  EnableMemcpy		  on
	  MemcpyThreshold	  64
	  PassReuseOutputArgsAs	  "Structure reference"
	  PassReuseOutputArgsThreshold 12
	  ExpressionDepthLimit	  128
	  LocalBlockOutputs	  on
	  RollThreshold		  5
	  StateBitsets		  off
	  DataBitsets		  off
	  ActiveStateOutputEnumStorageType "Native Integer"
	  ZeroExternalMemoryAtStartup on
	  ZeroInternalMemoryAtStartup on
	  InitFltsAndDblsToZero	  off
	  NoFixptDivByZeroProtection off
	  EfficientFloat2IntCast  off
	  EfficientMapNaN2IntZero on
	  LifeSpan		  "inf"
	  MaxStackSize		  "Inherit from target"
	  BufferReusableBoundary  on
	  SimCompilerOptimization "off"
	  AccelVerboseBuild	  off
	  OptimizeBlockOrder	  "off"
	  OptimizeDataStoreBuffers on
	  BusAssignmentInplaceUpdate on
	  DifferentSizesBufferReuse off
	  UseRowMajorAlgorithm	  off
	  OptimizationLevel	  "level2"
	  OptimizationPriority	  "Balanced"
	  OptimizationCustomize	  on
	  LabelGuidedReuse	  off
	  MultiThreadedLoops	  off
	  DenormalBehavior	  "GradualUnderflow"
	  EfficientTunableParamExpr off
	}
	Simulink.DebuggingCC {
	  $ObjectID		  44
	  Version		  "20.1.0"
	  Array {
	    Type		    "Cell"
	    Dimension		    1
	    Cell		    "UseOnlyExistingSharedCode"
	    PropName		    "DisabledProps"
	  }
	  Description		  ""
	  Components		  []
	  RTPrefix		  "error"
	  ConsistencyChecking	  "none"
	  ArrayBoundsChecking	  "none"
	  SignalInfNanChecking	  "none"
	  StringTruncationChecking "error"
	  SignalRangeChecking	  "none"
	  ReadBeforeWriteMsg	  "UseLocalSettings"
	  WriteAfterWriteMsg	  "UseLocalSettings"
	  WriteAfterReadMsg	  "UseLocalSettings"
	  AlgebraicLoopMsg	  "none"
	  ArtificialAlgebraicLoopMsg "none"
	  SaveWithDisabledLinksMsg "warning"
	  SaveWithParameterizedLinksMsg	"warning"
	  CheckSSInitialOutputMsg on
	  UnderspecifiedInitializationDetection	"Simplified"
	  MergeDetectMultiDrivingBlocksExec "error"
	  CheckExecutionContextPreStartOutputMsg off
	  CheckExecutionContextRuntimeOutputMsg	off
	  SignalResolutionControl "UseLocalSettings"
	  BlockPriorityViolationMsg "warning"
	  MinStepSizeMsg	  "warning"
	  TimeAdjustmentMsg	  "none"
	  MaxConsecutiveZCsMsg	  "error"
	  MaskedZcDiagnostic	  "warning"
	  IgnoredZcDiagnostic	  "warning"
	  SolverPrmCheckMsg	  "none"
	  InheritedTsInSrcMsg	  "warning"
	  MultiTaskDSMMsg	  "error"
	  MultiTaskCondExecSysMsg "error"
	  MultiTaskRateTransMsg	  "error"
	  SingleTaskRateTransMsg  "none"
	  TasksWithSamePriorityMsg "warning"
	  ExportedTasksRateTransMsg "none"
	  SigSpecEnsureSampleTimeMsg "warning"
	  CheckMatrixSingularityMsg "none"
	  IntegerOverflowMsg	  "warning"
	  Int32ToFloatConvMsg	  "warning"
	  ParameterDowncastMsg	  "error"
	  ParameterOverflowMsg	  "error"
	  ParameterUnderflowMsg	  "none"
	  ParameterPrecisionLossMsg "warning"
	  ParameterTunabilityLossMsg "warning"
	  FixptConstUnderflowMsg  "none"
	  FixptConstOverflowMsg	  "none"
	  FixptConstPrecisionLossMsg "none"
	  UnderSpecifiedDataTypeMsg "none"
	  UnnecessaryDatatypeConvMsg "none"
	  VectorMatrixConversionMsg "none"
	  FcnCallInpInsideContextMsg "error"
	  SignalLabelMismatchMsg  "none"
	  UnconnectedInputMsg	  "warning"
	  UnconnectedOutputMsg	  "warning"
	  UnconnectedLineMsg	  "warning"
	  UseOnlyExistingSharedCode "error"
	  SFcnCompatibilityMsg	  "none"
	  FrameProcessingCompatibilityMsg "error"
	  UniqueDataStoreMsg	  "none"
	  BusObjectLabelMismatch  "warning"
	  RootOutportRequireBusObject "warning"
	  AssertControl		  "UseLocalSettings"
	  AllowSymbolicDim	  on
	  RowMajorDimensionSupport off
	  ModelReferenceIOMsg	  "none"
	  ModelReferenceMultiInstanceNormalModeStructChecksumCheck "error"
	  ModelReferenceVersionMismatchMessage "none"
	  ModelReferenceIOMismatchMessage "none"
	  UnknownTsInhSupMsg	  "warning"
	  ModelReferenceDataLoggingMessage "warning"
	  ModelReferenceNoExplicitFinalValueMsg	"none"
	  ModelReferenceSymbolNameMessage "warning"
	  ModelReferenceExtraNoncontSigs "error"
	  StateNameClashWarn	  "none"
	  OperatingPointInterfaceChecksumMismatchMsg "warning"
	  NonCurrentReleaseOperatingPointMsg "error"
	  ChecksumConsistencyForSSReuse	"none"
	  PregeneratedLibrarySubsystemCodeDiagnostic "warning"
	  MatchCodeGenerationContextForUpdateDiagram "none"
	  InitInArrayFormatMsg	  "warning"
	  StrictBusMsg		  "ErrorLevel1"
	  BusNameAdapt		  "WarnAndRepair"
	  NonBusSignalsTreatedAsBus "none"
	  SymbolicDimMinMaxWarning "warning"
	  LossOfSymbolicDimsSimulationWarning "warning"
	  LossOfSymbolicDimsCodeGenerationWarning "error"
	  SymbolicDimsDataTypeCodeGenerationDiagnostic "error"
	  BlockIODiagnostic	  "none"
	  SFUnusedDataAndEventsDiag "warning"
	  SFUnexpectedBacktrackingDiag "error"
	  SFInvalidInputDataAccessInChartInitDiag "warning"
	  SFNoUnconditionalDefaultTransitionDiag "error"
	  SFTransitionOutsideNaturalParentDiag "warning"
	  SFUnreachableExecutionPathDiag "warning"
	  SFUndirectedBroadcastEventsDiag "warning"
	  SFTransitionActionBeforeConditionDiag	"warning"
	  SFOutputUsedAsStateInMooreChartDiag "error"
	  SFTemporalDelaySmallerThanSampleTimeDiag "warning"
	  SFSelfTransitionDiag	  "warning"
	  SFExecutionAtInitializationDiag "none"
	  SFMachineParentedDataDiag "warning"
	  IntegerSaturationMsg	  "warning"
	  AllowedUnitSystems	  "all"
	  UnitsInconsistencyMsg	  "warning"
	  AllowAutomaticUnitConversions	on
	  RCSCRenamedMsg	  "warning"
	  RCSCObservableMsg	  "warning"
	  ForceCombineOutputUpdateInSim	off
	  UnitDatabase		  ""
	  UnderSpecifiedDimensionMsg "none"
	  DebugExecutionForFMUViaOutOfProcess off
	  ArithmeticOperatorsInVariantConditions "warning"
	  VariantConditionMismatch "none"
	}
	Simulink.HardwareCC {
	  $ObjectID		  45
	  Version		  "20.1.0"
	  DisabledProps		  []
	  Description		  ""
	  Components		  []
	  ProdBitPerChar	  8
	  ProdBitPerShort	  16
	  ProdBitPerInt		  32
	  ProdBitPerLong	  32
	  ProdBitPerLongLong	  64
	  ProdBitPerFloat	  32
	  ProdBitPerDouble	  64
	  ProdBitPerPointer	  64
	  ProdBitPerSizeT	  32
	  ProdBitPerPtrDiffT	  32
	  ProdLargestAtomicInteger "Char"
	  ProdLargestAtomicFloat  "Float"
	  ProdIntDivRoundTo	  "Zero"
	  ProdEndianess		  "LittleEndian"
	  ProdWordSize		  32
	  ProdShiftRightIntArith  on
	  ProdLongLongMode	  off
	  ProdHWDeviceType	  "Specified"
	  TargetBitPerChar	  8
	  TargetBitPerShort	  16
	  TargetBitPerInt	  32
	  TargetBitPerLong	  32
	  TargetBitPerLongLong	  64
	  TargetBitPerFloat	  32
	  TargetBitPerDouble	  64
	  TargetBitPerPointer	  32
	  TargetBitPerSizeT	  32
	  TargetBitPerPtrDiffT	  32
	  TargetLargestAtomicInteger "Char"
	  TargetLargestAtomicFloat "None"
	  TargetShiftRightIntArith on
	  TargetLongLongMode	  off
	  TargetIntDivRoundTo	  "Undefined"
	  TargetEndianess	  "Unspecified"
	  TargetWordSize	  32
	  TargetPreprocMaxBitsSint 32
	  TargetPreprocMaxBitsUint 32
	  TargetHWDeviceType	  "Specified"
	  TargetUnknown		  off
	  ProdEqTarget		  on
	  UseEmbeddedCoderFeatures on
	  UseSimulinkCoderFeatures on
	  HardwareBoardFeatureSet "EmbeddedCoderHSP"
	}
	Simulink.ModelReferenceCC {
	  $ObjectID		  46
	  Version		  "20.1.0"
	  DisabledProps		  []
	  Description		  ""
	  Components		  []
	  UpdateModelReferenceTargets "IfOutOfDateOrStructuralChange"
	  EnableRefExpFcnMdlSchedulingChecks on
	  CheckModelReferenceTargetMessage "error"
	  EnableParallelModelReferenceBuilds off
	  ParallelModelReferenceErrorOnInvalidPool on
	  ParallelModelReferenceMATLABWorkerInit "None"
	  ModelReferenceNumInstancesAllowed "Multi"
	  PropagateVarSize	  "Infer from blocks in model"
	  ModelDependencies	  ""
	  ModelReferencePassRootInputsByReference on
	  ModelReferenceMinAlgLoopOccurrences off
	  PropagateSignalLabelsOutOfModel on
	  SupportModelReferenceSimTargetCustomCode off
	}
	Simulink.SFSimCC {
	  $ObjectID		  47
	  Version		  "20.1.0"
	  DisabledProps		  []
	  Description		  ""
	  Components		  []
	  SimCustomSourceCode	  ""
	  SimCustomHeaderCode	  ""
	  SimCustomInitializer	  ""
	  SimCustomTerminator	  ""
	  SimReservedNameArray	  []
	  SimUserSources	  ""
	  SimUserIncludeDirs	  ""
	  SimUserLibraries	  ""
	  SimUserDefines	  ""
	  SimCustomCompilerFlags  ""
	  SimCustomLinkerFlags	  ""
	  SFSimEcho		  on
	  SimCtrlC		  on
	  SimIntegrity		  on
	  SimUseLocalCustomCode	  on
	  SimParseCustomCode	  on
	  SimAnalyzeCustomCode	  off
	  SimGenImportedTypeDefs  off
	  ModelFunctionsGlobalVisibility "on"
	  CompileTimeRecursionLimit 50
	  EnableRuntimeRecursion  on
	  MATLABDynamicMemAlloc	  on
	  MATLABDynamicMemAllocThreshold 65536
	  CustomCodeFunctionArrayLayout	[]
	  DefaultCustomCodeFunctionArrayLayout "NotSpecified"
	  CustomCodeUndefinedFunction "UseInterfaceOnly"
	  CustomCodeGlobalsAsFunctionIO	off
	  SimTargetLang		  "C"
	  GPUAcceleration	  off
	  SimGPUMallocThreshold	  200
	  SimGPUStackLimitPerThread 1024
	  SimGPUErrorChecks	  off
	  SimGPUCustomComputeCapability	""
	  SimGPUCompilerFlags	  ""
	  SimDLTargetLibrary	  "mkl-dnn"
	  SimDLAutoTuning	  on
	}
	Simulink.RTWCC {
	  $BackupClass		  "Simulink.RTWCC"
	  $ObjectID		  48
	  Version		  "20.1.0"
	  Array {
	    Type		    "Cell"
	    Dimension		    16
	    Cell		    "IncludeHyperlinkInReport"
	    Cell		    "GenerateTraceInfo"
	    Cell		    "GenerateTraceReport"
	    Cell		    "GenerateTraceReportSl"
	    Cell		    "GenerateTraceReportSf"
	    Cell		    "GenerateTraceReportEml"
	    Cell		    "PortableWordSizes"
	    Cell		    "GenerateWebview"
	    Cell		    "GenerateCodeMetricsReport"
	    Cell		    "GenerateCodeReplacementReport"
	    Cell		    "GenerateMissedCodeReplacementReport"
	    Cell		    "GenerateErtSFunction"
	    Cell		    "CreateSILPILBlock"
	    Cell		    "CodeExecutionProfiling"
	    Cell		    "CodeProfilingSaveOptions"
	    Cell		    "CodeProfilingInstrumentation"
	    PropName		    "DisabledProps"
	  }
	  Description		  ""
	  SystemTargetFile	  "grt.tlc"
	  HardwareBoard		  "None"
	  ShowCustomHardwareApp	  off
	  ShowEmbeddedHardwareApp off
	  TLCOptions		  ""
	  GenCodeOnly		  off
	  MakeCommand		  "make_rtw"
	  GenerateMakefile	  on
	  PackageGeneratedCodeAndArtifacts off
	  PackageName		  ""
	  TemplateMakefile	  "grt_default_tmf"
	  PostCodeGenCommand	  ""
	  GenerateReport	  off
	  RTWVerbose		  on
	  RetainRTWFile		  off
	  RTWBuildHooks		  []
	  ProfileTLC		  off
	  TLCDebug		  off
	  TLCCoverage		  off
	  TLCAssert		  off
	  RTWUseLocalCustomCode	  on
	  RTWUseSimCustomCode	  off
	  CustomSourceCode	  ""
	  CustomHeaderCode	  ""
	  CustomInclude		  ""
	  CustomSource		  ""
	  CustomLibrary		  ""
	  CustomDefine		  ""
	  CustomBLASCallback	  ""
	  CustomLAPACKCallback	  ""
	  CustomFFTCallback	  ""
	  CustomInitializer	  ""
	  CustomTerminator	  ""
	  Toolchain		  "Automatically locate an installed toolchain"
	  BuildConfiguration	  "Faster Builds"
	  CustomToolchainOptions  []
	  IncludeHyperlinkInReport off
	  LaunchReport		  off
	  PortableWordSizes	  off
	  CreateSILPILBlock	  "None"
	  CodeExecutionProfiling  off
	  CodeExecutionProfileVariable "executionProfile"
	  CodeProfilingSaveOptions "SummaryOnly"
	  CodeProfilingInstrumentation "off"
	  SILDebugging		  off
	  TargetLang		  "C"
	  GenerateGPUCode	  "None"
	  IncludeBusHierarchyInRTWFileBlockHierarchyMap	off
	  GenerateTraceInfo	  off
	  GenerateTraceReport	  off
	  GenerateTraceReportSl	  off
	  GenerateTraceReportSf	  off
	  GenerateTraceReportEml  off
	  GenerateWebview	  off
	  GenerateCodeMetricsReport off
	  GenerateCodeReplacementReport	off
	  GenerateMissedCodeReplacementReport off
	  RTWCompilerOptimization "off"
	  ObjectivePriorities	  []
	  RTWCustomCompilerOptimizations ""
	  CheckMdlBeforeBuild	  "Off"
	  SharedConstantsCachingThreshold 1024
	  GPUKernelNamePrefix	  ""
	  GPUDeviceID		  -1
	  GPUMallocMode		  "discrete"
	  GPUMallocThreshold	  200
	  GPUStackLimitPerThread  1024
	  GPUcuBLAS		  on
	  GPUcuSOLVER		  on
	  GPUcuFFT		  on
	  GPUErrorChecks	  off
	  GPUComputeCapability	  "3.5"
	  GPUCustomComputeCapability ""
	  GPUCompilerFlags	  ""
	  DLTargetLibrary	  "none"
	  DLAutoTuning		  on
	  DLArmComputeVersion	  "19.05"
	  DLArmComputeArch	  "unspecified"
	  Array {
	    Type		    "Handle"
	    Dimension		    2
	    Simulink.CodeAppCC {
	      $ObjectID		      49
	      Version		      "20.1.0"
	      Array {
		Type			"Cell"
		Dimension		28
		Cell			"IgnoreCustomStorageClasses"
		Cell			"IgnoreTestpoints"
		Cell			"BlockCommentType"
		Cell			"InsertBlockDesc"
		Cell			"InsertPolySpaceComments"
		Cell			"SFDataObjDesc"
		Cell			"MATLABFcnDesc"
		Cell			"SimulinkDataObjDesc"
		Cell			"DefineNamingRule"
		Cell			"SignalNamingRule"
		Cell			"ParamNamingRule"
		Cell			"InternalIdentifier"
		Cell			"InlinedPrmAccess"
		Cell			"CustomSymbolStr"
		Cell			"CustomSymbolStrGlobalVar"
		Cell			"CustomSymbolStrType"
		Cell			"CustomSymbolStrField"
		Cell			"CustomSymbolStrFcn"
		Cell			"CustomSymbolStrModelFcn"
		Cell			"CustomSymbolStrFcnArg"
		Cell			"CustomSymbolStrBlkIO"
		Cell			"CustomSymbolStrTmpVar"
		Cell			"CustomSymbolStrMacro"
		Cell			"CustomSymbolStrUtil"
		Cell			"CustomSymbolStrEmxType"
		Cell			"CustomSymbolStrEmxFcn"
		Cell			"CustomUserTokenString"
		Cell			"ReqsInCode"
		PropName		"DisabledProps"
	      }
	      Description	      ""
	      Components	      []
	      Comment		      ""
	      ForceParamTrailComments off
	      GenerateComments	      on
	      CommentStyle	      "Auto"
	      IgnoreCustomStorageClasses on
	      IgnoreTestpoints	      off
	      MaxIdLength	      31
	      PreserveName	      off
	      PreserveNameWithParent  off
	      ShowEliminatedStatement off
	      OperatorAnnotations     off
	      SimulinkDataObjDesc     off
	      SFDataObjDesc	      off
	      MATLABFcnDesc	      off
	      MangleLength	      1
	      SharedChecksumLength    8
	      CustomSymbolStrGlobalVar "$R$N$M"
	      CustomSymbolStrType     "$N$R$M_T"
	      CustomSymbolStrField    "$N$M"
	      CustomSymbolStrFcn      "$R$N$M$F"
	      CustomSymbolStrModelFcn "$R$N"
	      CustomSymbolStrFcnArg   "rt$I$N$M"
	      CustomSymbolStrBlkIO    "rtb_$N$M"
	      CustomSymbolStrTmpVar   "$N$M"
	      CustomSymbolStrMacro    "$R$N$M"
	      CustomSymbolStrUtil     "$N$C"
	      CustomSymbolStrEmxType  "emxArray_$M$N"
	      CustomSymbolStrEmxFcn   "emx$M$N"
	      CustomUserTokenString   ""
	      CustomCommentsFcn	      ""
	      DefineNamingRule	      "None"
	      DefineNamingFcn	      ""
	      ParamNamingRule	      "None"
	      ParamNamingFcn	      ""
	      SignalNamingRule	      "None"
	      SignalNamingFcn	      ""
	      InsertBlockDesc	      off
	      InsertPolySpaceComments off
	      SimulinkBlockComments   on
	      BlockCommentType	      "BlockPathComment"
	      StateflowObjectComments on
	      MATLABSourceComments    off
	      EnableCustomComments    off
	      InternalIdentifierFile  ""
	      InternalIdentifier      "Shortened"
	      InlinedPrmAccess	      "Literals"
	      ReqsInCode	      off
	      UseSimReservedNames     off
	      ReservedNameArray	      []
	      EnumMemberNameClash     "error"
	    }
	    Simulink.GRTTargetCC {
	      $BackupClass	      "Simulink.TargetCC"
	      $ObjectID		      50
	      Version		      "20.1.0"
	      Array {
		Type			"Cell"
		Dimension		16
		Cell			"IncludeMdlTerminateFcn"
		Cell			"SuppressErrorStatus"
		Cell			"GenerateAllocFcn"
		Cell			"ERTCustomFileBanners"
		Cell			"GenerateSampleERTMain"
		Cell			"ExistingSharedCode"
		Cell			"GenerateTestInterfaces"
		Cell			"ModelStepFunctionPrototypeControlCompliant"
		Cell			"PurelyIntegerCode"
		Cell			"SupportComplex"
		Cell			"SupportAbsoluteTime"
		Cell			"SupportContinuousTime"
		Cell			"SupportNonInlinedSFcns"
		Cell			"RemoveDisableFunc"
		Cell			"RemoveResetFunc"
		Cell			"PreserveStateflowLocalDataDimensions"
		PropName		"DisabledProps"
	      }
	      Description	      ""
	      Components	      []
	      TargetFcnLib	      "ansi_tfl_table_tmw.mat"
	      TargetLibSuffix	      ""
	      TargetPreCompLibLocation ""
	      GenFloatMathFcnCalls    "NOT IN USE"
	      TargetLangStandard      "C99 (ISO)"
	      CodeReplacementLibrary  "None"
	      UtilityFuncGeneration   "Auto"
	      MultiwordTypeDef	      "System defined"
	      MultiwordLength	      2048
	      DynamicStringBufferSize 256
	      GenerateFullHeader      on
	      InferredTypesCompatibility off
	      ExistingSharedCode      ""
	      GenerateSampleERTMain   off
	      GenerateTestInterfaces  off
	      ModelReferenceCompliant on
	      ParMdlRefBuildCompliant on
	      CompOptLevelCompliant   on
	      ConcurrentExecutionCompliant on
	      IncludeMdlTerminateFcn  on
	      CombineOutputUpdateFcns on
	      CombineSignalStateStructs	off
	      GroupInternalDataByFunction off
	      SuppressErrorStatus     off
	      IncludeFileDelimiter    "Auto"
	      ERTCustomFileBanners    off
	      SupportAbsoluteTime     on
	      LogVarNameModifier      "rt_"
	      MatFileLogging	      on
	      CodeInterfacePackaging  "Nonreusable function"
	      PurelyIntegerCode	      off
	      SupportNonFinite	      on
	      SupportComplex	      on
	      SupportContinuousTime   on
	      SupportNonInlinedSFcns  on
	      RemoveDisableFunc	      off
	      RemoveResetFunc	      off
	      SupportVariableSizeSignals off
	      ParenthesesLevel	      "Nominal"
	      CastingMode	      "Nominal"
	      MATLABClassNameForMDSCustomization "Simulink.SoftwareTarget.GRTCustomization"
	      ModelStepFunctionPrototypeControlCompliant off
	      CPPClassGenCompliant    on
	      AutosarCompliant	      off
	      MDXCompliant	      off
	      GRTInterface	      off
	      GenerateAllocFcn	      off
	      UseToolchainInfoCompliant	on
	      GenerateSharedConstants on
	      CoderGroups	      []
	      AccessMethods	      []
	      LookupTableObjectStructAxisOrder "1,2,3,4,..."
	      LUTObjectStructOrderExplicitValues "Size,Breakpoints,Table"
	      LUTObjectStructOrderEvenSpacing "Size,Breakpoints,Table"
	      ArrayLayout	      "Column-major"
	      UnsupportedSFcnMsg      "error"
	      ERTHeaderFileRootName   "$R$E"
	      ERTSourceFileRootName   "$R$E"
	      ERTDataFileRootName     "$R_data"
	      UseMalloc		      off
	      ExtMode		      off
	      ExtModeStaticAlloc      off
	      ExtModeTesting	      off
	      ExtModeStaticAllocSize  1000000
	      ExtModeTransport	      0
	      ExtModeMexFile	      "ext_comm"
	      ExtModeMexArgs	      ""
	      ExtModeIntrfLevel	      "Level1"
	      RTWCAPISignals	      off
	      RTWCAPIParams	      off
	      RTWCAPIStates	      off
	      RTWCAPIRootIO	      off
	      GenerateASAP2	      off
	      MultiInstanceErrorCode  "Error"
	    }
	    PropName		    "Components"
	  }
	}
	SlCovCC.ConfigComp {
	  $ObjectID		  51
	  Version		  "20.1.0"
	  DisabledProps		  []
	  Description		  "Simulink Coverage Configuration Component"
	  Components		  []
	  Name			  "Simulink Coverage"
	  CovEnable		  off
	  CovScope		  "EntireSystem"
	  CovIncludeTopModel	  on
	  RecordCoverage	  off
	  CovPath		  "/"
	  CovSaveName		  "covdata"
	  CovCompData		  ""
	  CovMetricSettings	  "dwe"
	  CovFilter		  ""
	  CovHTMLOptions	  ""
	  CovNameIncrementing	  off
	  CovForceBlockReductionOff on
	  CovEnableCumulative	  on
	  CovSaveCumulativeToWorkspaceVar off
	  CovSaveSingleToWorkspaceVar off
	  CovCumulativeVarName	  "covCumulativeData"
	  CovCumulativeReport	  off
	  CovSaveOutputData	  on
	  CovOutputDir		  "slcov_output/$ModelName$"
	  CovDataFileName	  "$ModelName$_cvdata"
	  CovReportOnPause	  on
	  CovModelRefEnable	  "off"
	  CovModelRefExcluded	  ""
	  CovExternalEMLEnable	  on
	  CovSFcnEnable		  on
	  CovBoundaryAbsTol	  1e-05
	  CovBoundaryRelTol	  0.01
	  CovUseTimeInterval	  off
	  CovStartTime		  0
	  CovStopTime		  0
	  CovMcdcMode		  "Masking"
	}
	PropName		"Components"
      }
      Name		      "Configuration"
      CurrentDlgPage	      "Solver"
      ConfigPrmDlgPosition    [ 71, 70, 1132, 830 ]
      ExtraOptions	      ""
    }
    PropName		    "ConfigurationSets"
  }
  Simulink.ConfigSet {
    $PropName		    "ActiveConfigurationSet"
    $ObjectID		    40
  }
  Object {
    $PropName		    "DataTransfer"
    $ObjectID		    52
    $ClassName		    "Simulink.GlobalDataTransfer"
    DefaultTransitionBetweenSyncTasks "Ensure deterministic transfer (maximum delay)"
    DefaultTransitionBetweenAsyncTasks "Ensure data integrity only"
    DefaultTransitionBetweenContTasks "Ensure deterministic transfer (minimum delay)"
    DefaultExtrapolationMethodBetweenContTasks "None"
  }
  ExplicitPartitioning	  off
  BlockDefaults {
    ForegroundColor	    "black"
    BackgroundColor	    "white"
    DropShadow		    off
    NameLocation	    "bottom"
    FontName		    "Helvetica"
    FontSize		    10
    FontWeight		    "normal"
    FontAngle		    "normal"
    ShowName		    on
    HideAutomaticName	    on
    BlockRotation	    0
    BlockMirror		    off
  }
  AnnotationDefaults {
    HorizontalAlignment	    "left"
    VerticalAlignment	    "top"
    ForegroundColor	    "black"
    BackgroundColor	    "white"
    DropShadow		    off
    FontName		    "Helvetica"
    FontSize		    10
    FontWeight		    "normal"
    FontAngle		    "normal"
    MarkupType		    "model"
    UseDisplayTextAsClickCallback off
    AnnotationType	    "note_annotation"
    FixedHeight		    off
    FixedWidth		    off
    Interpreter		    "off"
  }
  LineDefaults {
    FontName		    "Helvetica"
    FontSize		    9
    FontWeight		    "normal"
    FontAngle		    "normal"
  }
  MaskDefaults {
    SelfModifiable	    "off"
    IconFrame		    "on"
    IconOpaque		    "opaque"
    RunInitForIconRedraw    "analyze"
    IconRotate		    "none"
    PortRotate		    "default"
    IconUnits		    "autoscale"
  }
  MaskParameterDefaults {
    Evaluate		    "on"
    Tunable		    "on"
    NeverSave		    "off"
    Internal		    "off"
    ReadOnly		    "off"
    Enabled		    "on"
    Visible		    "on"
    ToolTip		    "on"
  }
  BlockParameterDefaults {
    Block {
      BlockType		      Clock
      DisplayTime	      off
      Decimation	      "10"
    }
    Block {
      BlockType		      Gain
      Gain		      "1"
      Multiplication	      "Element-wise(K.*u)"
      ParamMin		      "[]"
      ParamMax		      "[]"
      ParamDataTypeStr	      "Inherit: Inherit via internal rule"
      OutMin		      "[]"
      OutMax		      "[]"
      OutDataTypeStr	      "Inherit: Inherit via internal rule"
      LockScale		      off
      RndMeth		      "Floor"
      SaturateOnIntegerOverflow	off
      SampleTime	      "-1"
    }
    Block {
      BlockType		      Inport
      Port		      "1"
      IconDisplay	      "Port number"
      OutputFunctionCall      off
      OutMin		      "[]"
      OutMax		      "[]"
      OutDataTypeStr	      "Inherit: auto"
      LockScale		      off
      BusOutputAsStruct	      off
      Unit		      "inherit"
      PortDimensions	      "-1"
      VarSizeSig	      "Inherit"
      SampleTime	      "-1"
      SignalType	      "auto"
      SamplingMode	      "auto"
      LatchByDelayingOutsideSignal off
      LatchInputForFeedbackSignals off
      Interpolate	      on
    }
    Block {
      BlockType		      Integrator
      ExternalReset	      "none"
      InitialConditionSource  "internal"
      InitialCondition	      "0"
      LimitOutput	      off
      UpperSaturationLimit    "inf"
      LowerSaturationLimit    "-inf"
      WrapState		      off
      WrappedStateUpperValue  "pi"
      WrappedStateLowerValue  "-pi"
      ShowSaturationPort      off
      ShowStatePort	      off
      AbsoluteTolerance	      "auto"
      IgnoreLimit	      off
      ZeroCross		      on
      ContinuousStateAttributes	"''"
    }
    Block {
      BlockType		      Outport
      Port		      "1"
      IconDisplay	      "Port number"
      OutMin		      "[]"
      OutMax		      "[]"
      OutDataTypeStr	      "Inherit: auto"
      LockScale		      off
      BusOutputAsStruct	      off
      Unit		      "inherit"
      PortDimensions	      "-1"
      VarSizeSig	      "Inherit"
      SampleTime	      "-1"
      SignalType	      "auto"
      SamplingMode	      "auto"
      EnsureOutportIsVirtual  off
      SourceOfInitialOutputValue "Dialog"
      OutputWhenDisabled      "held"
      InitialOutput	      "[]"
      MustResolveToSignalObject	off
      OutputWhenUnConnected   off
      OutputWhenUnconnectedValue "0"
      VectorParamsAs1DForOutWhenUnconnected on
    }
    Block {
      BlockType		      Product
      Inputs		      "2"
      Multiplication	      "Element-wise(.*)"
      CollapseMode	      "All dimensions"
      CollapseDim	      "1"
      InputSameDT	      off
      OutMin		      "[]"
      OutMax		      "[]"
      OutDataTypeStr	      "Inherit: Inherit via internal rule"
      LockScale		      off
      RndMeth		      "Floor"
      SaturateOnIntegerOverflow	off
      SampleTime	      "-1"
    }
    Block {
      BlockType		      SubSystem
      ShowPortLabels	      "FromPortIcon"
      Permissions	      "ReadWrite"
      PermitHierarchicalResolution "All"
      TreatAsAtomicUnit	      off
      MinAlgLoopOccurrences   off
      ScheduleAs	      "Sample time"
      SystemSampleTime	      "-1"
      RTWSystemCode	      "Auto"
      RTWFcnNameOpts	      "Auto"
      RTWFileNameOpts	      "Auto"
      FunctionInterfaceSpec   "void_void"
      FunctionWithSeparateData off
      MatchGraphicalInterface off
      RTWMemSecFuncInitTerm   "Inherit from model"
      RTWMemSecFuncExecute    "Inherit from model"
      RTWMemSecDataConstants  "Inherit from model"
      RTWMemSecDataInternal   "Inherit from model"
      RTWMemSecDataParameters "Inherit from model"
      SimViewingDevice	      off
      ActiveForDiff	      off
      DataTypeOverride	      "UseLocalSettings"
      DataTypeOverrideAppliesTo	"AllNumericTypes"
      MinMaxOverflowLogging   "UseLocalSettings"
      Opaque		      off
      MaskHideContents	      off
      SFBlockType	      "NONE"
      Variant		      off
      VariantControlMode      "expression"
      VariantActivationTime   "update diagram"
      AllowZeroVariantControls off
      PropagateVariantConditions off
      TreatAsGroupedWhenPropagatingVariantConditions on
      ContentPreviewEnabled   off
      IsWebBlock	      off
      IsInjectorSS	      off
      Latency		      "0"
      AutoFrameSizeCalculation off
      IsWebBlockPanel	      off
    }
    Block {
      BlockType		      Sum
      IconShape		      "round"
      Inputs		      "++"
      CollapseMode	      "All dimensions"
      CollapseDim	      "1"
      InputSameDT	      off
      AccumDataTypeStr	      "Inherit: Inherit via internal rule"
      OutMin		      "[]"
      OutMax		      "[]"
      OutDataTypeStr	      "Inherit: Inherit via internal rule"
      LockScale		      off
      RndMeth		      "Floor"
      SaturateOnIntegerOverflow	off
      SampleTime	      "-1"
    }
    Block {
      BlockType		      ToWorkspace
      VariableName	      "simulink_output"
      MaxDataPoints	      "1000"
      Decimation	      "1"
      SaveFormat	      "Array"
      Save2DSignal	      "3-D array (concatenate along third dimension)"
      FixptAsFi		      off
      NumInputs		      "1"
      SampleTime	      "0"
    }
    Block {
      BlockType		      TransportDelay
      DelayTime		      "1"
      InitialOutput	      "0"
      BufferSize	      "1024"
      FixedBuffer	      off
      TransDelayFeedthrough   off
      PadeOrder		      "0"
    }
  }
  System {
    Name		    "COVID_mod"
    Location		    [8, 33, 1222, 826]
    SystemRect		    [0.000000, 0.000000, 0.000000, 0.000000]
    Open		    on
    PortBlocksUseCompactNotation off
    SetExecutionDomain	    off
    ExecutionDomainType	    "Deduce"
    ModelBrowserVisibility  off
    ModelBrowserWidth	    200
    ScreenColor		    "white"
    PaperOrientation	    "landscape"
    PaperPositionMode	    "auto"
    PaperType		    "usletter"
    PaperUnits		    "inches"
    TiledPaperMargins	    [0.500000, 0.500000, 0.500000, 0.500000]
    TiledPageScale	    1
    ShowPageBoundaries	    off
    ZoomFactor		    "104"
    ReportName		    "simulink-default.rpt"
    SIDHighWatermark	    "631"
    SimulinkSubDomain	    "Simulink"
    Block {
      BlockType		      SubSystem
      Name		      "Hi"
      SID		      "486"
      Ports		      [0, 5]
      Position		      [630, -25, 870, 245]
      ZOrder		      361
      RequestExecContextInheritance off
      ContentPreviewEnabled   on
      System {
	Name			"Hi"
	Location		[8, 33, 1222, 826]
	SystemRect		[0.000000, 0.000000, 0.000000, 0.000000]
	Open			off
	PortBlocksUseCompactNotation off
	SetExecutionDomain	off
	ExecutionDomainType	"Deduce"
	ModelBrowserVisibility	off
	ModelBrowserWidth	200
	ScreenColor		"white"
	PaperOrientation	"landscape"
	PaperPositionMode	"auto"
	PaperType		"usletter"
	PaperUnits		"inches"
	TiledPaperMargins	[0.500000, 0.500000, 0.500000, 0.500000]
	TiledPageScale		1
	ShowPageBoundaries	off
	ZoomFactor		"56"
	SimulinkSubDomain	"Simulink"
	Block {
	  BlockType		  SubSystem
	  Name			  "Exposure"
	  SID			  "498"
	  Ports			  [1, 2]
	  Position		  [435, 132, 685, 308]
	  ZOrder		  338
	  FontSize		  14
	  RequestExecContextInheritance	off
	  System {
	    Name		    "Exposure"
	    Location		    [8, 33, 1222, 826]
	    SystemRect		    [0.000000, 0.000000, 0.000000, 0.000000]
	    Open		    off
	    PortBlocksUseCompactNotation off
	    SetExecutionDomain	    off
	    ExecutionDomainType	    "Deduce"
	    ModelBrowserVisibility  off
	    ModelBrowserWidth	    200
	    ScreenColor		    "white"
	    PaperOrientation	    "landscape"
	    PaperPositionMode	    "auto"
	    PaperType		    "usletter"
	    PaperUnits		    "inches"
	    TiledPaperMargins	    [0.500000, 0.500000, 0.500000, 0.500000]
	    TiledPageScale	    1
	    ShowPageBoundaries	    off
	    ZoomFactor		    "170"
	    SimulinkSubDomain	    "Simulink"
	    Block {
	      BlockType		      Inport
	      Name		      "Effective Force of Infection"
	      SID		      "499"
	      Position		      [-75, 103, -45, 117]
	      ZOrder		      314
	    }
	    Block {
	      BlockType		      Gain
	      Name		      "Gain2"
	      SID		      "501"
	      Position		      [45, 276, 145, 344]
	      ZOrder		      313
	      BlockMirror	      on
	      NameLocation	      "top"
	      Gain		      "alpha"
	    }
	    Block {
	      BlockType		      Integrator
	      Name		      "Integrator1"
	      SID		      "502"
	      Ports		      [1, 1]
	      Position		      [95, 155, 125, 185]
	      ZOrder		      311
	      InitialCondition	      "E_init"
	      Port {
		PortNumber		1
		Name			"E"
	      }
	    }
	    Block {
	      BlockType		      Sum
	      Name		      "Sum1"
	      SID		      "503"
	      Ports		      [2, 1]
	      Position		      [20, 160, 40, 180]
	      ZOrder		      310
	      ShowName		      off
	      Inputs		      "+-|"
	    }
	    Block {
	      BlockType		      Outport
	      Name		      "Exposed"
	      SID		      "505"
	      Position		      [290, 163, 320, 177]
	      ZOrder		      315
	    }
	    Block {
	      BlockType		      Outport
	      Name		      "Exposure to Infectious Conversion "
	      SID		      "506"
	      Position		      [-75, 303, -45, 317]
	      ZOrder		      316
	      BlockMirror	      on
	      Port		      "2"
	    }
	    Line {
	      Name		      "E"
	      ZOrder		      1
	      Labels		      [1, 0]
	      SrcBlock		      "Integrator1"
	      SrcPort		      1
	      Points		      [68, 0]
	      Branch {
		ZOrder			2
		DstBlock		"Exposed"
		DstPort			1
	      }
	      Branch {
		ZOrder			3
		Points			[0, 60; -1, 0; 0, 80]
		DstBlock		"Gain2"
		DstPort			1
	      }
	    }
	    Line {
	      ZOrder		      6
	      SrcBlock		      "Sum1"
	      SrcPort		      1
	      DstBlock		      "Integrator1"
	      DstPort		      1
	    }
	    Line {
	      ZOrder		      7
	      SrcBlock		      "Effective Force of Infection"
	      SrcPort		      1
	      Points		      [70, 0]
	      DstBlock		      "Sum1"
	      DstPort		      1
	    }
	    Line {
	      ZOrder		      8
	      SrcBlock		      "Gain2"
	      SrcPort		      1
	      Points		      [-52, 0]
	      Branch {
		ZOrder			9
		Points			[0, -140]
		DstBlock		"Sum1"
		DstPort			2
	      }
	      Branch {
		ZOrder			10
		DstBlock		"Exposure to Infectious Conversion "
		DstPort			1
	      }
	    }
	  }
	}
	Block {
	  BlockType		  SubSystem
	  Name			  "Infectious"
	  SID			  "507"
	  Ports			  [1, 3]
	  Position		  [845, 162, 1239, 400]
	  ZOrder		  342
	  FontSize		  14
	  RequestExecContextInheritance	off
	  PortSchema		  "{\"entries\":[{\"content\":{\"sides\":[{\"content\":{\"connectorIds\":[\"In1\"]},\"type\":\"Connecto"
	  "rPlacement.EquallySpacedRectSide\",\"uuid\":\"43b7789e-55d0-4cb9-8562-a051a420c4c5\"},{\"content\":{\"connectorIds\""
	  ":[\"Out1\",\"Out2\"],\"side\":\"RIGHT\"},\"type\":\"ConnectorPlacement.EquallySpacedRectSide\",\"uuid\":\"7fc61c3a-"
	  "e541-4498-a0d9-84948737c897\"},{\"content\":{\"connectorIds\":[\"Out3\"],\"side\":\"TOP\"},\"type\":\"ConnectorPlac"
	  "ement.EquallySpacedRectSide\",\"uuid\":\"4ab5fbe3-5d4e-4829-9e61-41ac820e50b5\"}]},\"type\":\"ConnectorPlacement.Eq"
	  "uallySpacedConnector\",\"uuid\":\"bff18e3e-25b8-4ee6-bae3-4853ba719a84\"}],\"packageUris\":[\"http://schema.mathwor"
	  "ks.com/mf0/Connector/R2020b\"],\"version\":\"1.0\"}"
	  Port {
	    PortNumber		    3
	    Name		    "Infected"
	    PropagatedSignals	    "I"
	  }
	  System {
	    Name		    "Infectious"
	    Location		    [8, 33, 1222, 826]
	    SystemRect		    [0.000000, 0.000000, 0.000000, 0.000000]
	    Open		    off
	    PortBlocksUseCompactNotation off
	    SetExecutionDomain	    off
	    ExecutionDomainType	    "Deduce"
	    ModelBrowserVisibility  off
	    ModelBrowserWidth	    200
	    ScreenColor		    "white"
	    PaperOrientation	    "landscape"
	    PaperPositionMode	    "auto"
	    PaperType		    "usletter"
	    PaperUnits		    "inches"
	    TiledPaperMargins	    [0.500000, 0.500000, 0.500000, 0.500000]
	    TiledPageScale	    1
	    ShowPageBoundaries	    off
	    ZoomFactor		    "128"
	    SimulinkSubDomain	    "Simulink"
	    Block {
	      BlockType		      Inport
	      Name		      "Exposure to Infectious Conversion "
	      SID		      "508"
	      Position		      [-85, 308, -55, 322]
	      ZOrder		      318
	    }
	    Block {
	      BlockType		      Gain
	      Name		      "Gain"
	      SID		      "510"
	      Position		      [55, 360, 135, 410]
	      ZOrder		      386
	      BlockMirror	      on
	      NameLocation	      "top"
	      Gain		      "0*gamma"
	    }
	    Block {
	      BlockType		      Gain
	      Name		      "Gain1"
	      SID		      "511"
	      Position		      [60, 434, 135, 496]
	      ZOrder		      317
	      BlockMirror	      on
	      NameLocation	      "top"
	      Gain		      "gamma"
	    }
	    Block {
	      BlockType		      Gain
	      Name		      "Gain2"
	      SID		      "512"
	      Position		      [280, 294, 355, 356]
	      ZOrder		      383
	      Gain		      "phi"
	      Port {
		PortNumber		1
		Name			"Death"
	      }
	    }
	    Block {
	      BlockType		      Integrator
	      Name		      "Integrator"
	      SID		      "513"
	      Ports		      [1, 1]
	      Position		      [510, 310, 540, 340]
	      ZOrder		      374
	      InitialCondition	      "D_init"
	      Port {
		PortNumber		1
		Name			"Death"
	      }
	    }
	    Block {
	      BlockType		      Integrator
	      Name		      "Integrator2"
	      SID		      "514"
	      Ports		      [1, 1]
	      Position		      [95, 310, 125, 340]
	      ZOrder		      315
	      InitialCondition	      "I_init"
	      Port {
		PortNumber		1
		Name			"I"
	      }
	    }
	    Block {
	      BlockType		      Sum
	      Name		      "Sum2"
	      SID		      "516"
	      Ports		      [4, 1]
	      Position		      [20, 315, 40, 335]
	      ZOrder		      316
	      ShowName		      off
	      Inputs		      "-+--"
	    }
	    Block {
	      BlockType		      Outport
	      Name		      "Recovery Rate"
	      SID		      "517"
	      Position		      [-85, 458, -55, 472]
	      ZOrder		      321
	      BlockMirror	      on
	      NameLocation	      "top"
	    }
	    Block {
	      BlockType		      Outport
	      Name		      "Deaths"
	      SID		      "518"
	      Position		      [605, 318, 635, 332]
	      ZOrder		      376
	      Port		      "2"
	    }
	    Block {
	      BlockType		      Outport
	      Name		      "Infected"
	      SID		      "519"
	      Position		      [300, 378, 330, 392]
	      ZOrder		      320
	      Port		      "3"
	    }
	    Line {
	      ZOrder		      1
	      SrcBlock		      "Sum2"
	      SrcPort		      1
	      DstBlock		      "Integrator2"
	      DstPort		      1
	    }
	    Line {
	      ZOrder		      2
	      SrcBlock		      "Exposure to Infectious Conversion "
	      SrcPort		      1
	      Points		      [59, 0; 13, 5]
	      DstBlock		      "Sum2"
	      DstPort		      2
	    }
	    Line {
	      ZOrder		      3
	      SrcBlock		      "Gain1"
	      SrcPort		      1
	      Points		      [-62, 0]
	      Branch {
		ZOrder			4
		Points			[0, -128]
		DstBlock		"Sum2"
		DstPort			3
	      }
	      Branch {
		ZOrder			5
		DstBlock		"Recovery Rate"
		DstPort			1
	      }
	    }
	    Line {
	      Name		      "I"
	      ZOrder		      6
	      Labels		      [1, 0]
	      SrcBlock		      "Integrator2"
	      SrcPort		      1
	      Points		      [50, 0]
	      Branch {
		ZOrder			7
		DstBlock		"Gain2"
		DstPort			1
	      }
	      Branch {
		ZOrder			8
		Points			[0, 60]
		Branch {
		  ZOrder		  9
		  DstBlock		  "Infected"
		  DstPort		  1
		}
		Branch {
		  ZOrder		  10
		  Points		  [0, 80]
		  DstBlock		  "Gain1"
		  DstPort		  1
		}
		Branch {
		  ZOrder		  11
		  DstBlock		  "Gain"
		  DstPort		  1
		}
	      }
	    }
	    Line {
	      ZOrder		      12
	      SrcBlock		      "Gain"
	      SrcPort		      1
	      Points		      [-20, 0]
	      DstBlock		      "Sum2"
	      DstPort		      4
	    }
	    Line {
	      Name		      "Death"
	      ZOrder		      15
	      Labels		      [-1, 0]
	      SrcBlock		      "Integrator"
	      SrcPort		      1
	      DstBlock		      "Deaths"
	      DstPort		      1
	    }
	    Line {
	      Name		      "Death"
	      ZOrder		      16
	      SrcBlock		      "Gain2"
	      SrcPort		      1
	      Points		      [88, 0]
	      Branch {
		ZOrder			19
		Labels			[1, 1]
		DstBlock		"Integrator"
		DstPort			1
	      }
	      Branch {
		ZOrder			18
		Points			[0, -55; -418, 0]
		DstBlock		"Sum2"
		DstPort			1
	      }
	    }
	  }
	}
	Block {
	  BlockType		  SubSystem
	  Name			  "Recovery"
	  SID			  "520"
	  Ports			  [1, 2]
	  Position		  [1330, 139, 1530, 301]
	  ZOrder		  343
	  FontSize		  14
	  RequestExecContextInheritance	off
	  Port {
	    PortNumber		    2
	    Name		    "Resusceptible"
	  }
	  System {
	    Name		    "Recovery"
	    Location		    [8, 33, 1222, 826]
	    SystemRect		    [0.000000, 0.000000, 0.000000, 0.000000]
	    Open		    off
	    PortBlocksUseCompactNotation off
	    SetExecutionDomain	    off
	    ExecutionDomainType	    "Deduce"
	    ModelBrowserVisibility  off
	    ModelBrowserWidth	    200
	    ScreenColor		    "white"
	    PaperOrientation	    "landscape"
	    PaperPositionMode	    "auto"
	    PaperType		    "usletter"
	    PaperUnits		    "inches"
	    TiledPaperMargins	    [0.500000, 0.500000, 0.500000, 0.500000]
	    TiledPageScale	    1
	    ShowPageBoundaries	    off
	    ZoomFactor		    "205"
	    SimulinkSubDomain	    "Simulink"
	    Block {
	      BlockType		      Inport
	      Name		      "Recovery Rate"
	      SID		      "521"
	      Position		      [-50, 348, -20, 362]
	      ZOrder		      335
	    }
	    Block {
	      BlockType		      Sum
	      Name		      "Add2"
	      SID		      "523"
	      Ports		      [2, 1]
	      Position		      [390, 412, 420, 443]
	      ZOrder		      340
	      IconShape		      "rectangular"
	      Inputs		      "-+"
	    }
	    Block {
	      BlockType		      Gain
	      Name		      "Gain1"
	      SID		      "524"
	      Position		      [290, 339, 335, 371]
	      ZOrder		      344
	      Gain		      "xi"
	    }
	    Block {
	      BlockType		      Integrator
	      Name		      "Integrator3"
	      SID		      "525"
	      Ports		      [1, 1]
	      Position		      [100, 340, 130, 370]
	      ZOrder		      319
	      InitialCondition	      "R_init"
	      Port {
		PortNumber		1
		Name			"Recovered"
	      }
	    }
	    Block {
	      BlockType		      Sum
	      Name		      "Sum3"
	      SID		      "526"
	      Ports		      [2, 1]
	      Position		      [25, 345, 45, 365]
	      ZOrder		      320
	      ShowName		      off
	      Inputs		      "-+|"
	    }
	    Block {
	      BlockType		      TransportDelay
	      Name		      "Transport\nDelay"
	      SID		      "527"
	      Ports		      [1, 1]
	      Position		      [195, 335, 235, 375]
	      ZOrder		      346
	      DelayTime		      "tau_xi"
	    }
	    Block {
	      BlockType		      Outport
	      Name		      "Recovered"
	      SID		      "528"
	      Position		      [445, 423, 475, 437]
	      ZOrder		      336
	    }
	    Block {
	      BlockType		      Outport
	      Name		      "Resusceptible"
	      SID		      "529"
	      Position		      [445, 348, 475, 362]
	      ZOrder		      339
	      Port		      "2"
	    }
	    Line {
	      ZOrder		      1
	      SrcBlock		      "Recovery Rate"
	      SrcPort		      1
	      DstBlock		      "Sum3"
	      DstPort		      2
	    }
	    Line {
	      Name		      "Recovered"
	      ZOrder		      2
	      SrcBlock		      "Integrator3"
	      SrcPort		      1
	      Points		      [29, 0]
	      Branch {
		ZOrder			3
		DstBlock		"Transport\nDelay"
		DstPort			1
	      }
	      Branch {
		ZOrder			4
		Labels			[2, 0]
		Points			[0, 80]
		DstBlock		"Add2"
		DstPort			2
	      }
	    }
	    Line {
	      ZOrder		      5
	      SrcBlock		      "Sum3"
	      SrcPort		      1
	      DstBlock		      "Integrator3"
	      DstPort		      1
	    }
	    Line {
	      ZOrder		      6
	      SrcBlock		      "Add2"
	      SrcPort		      1
	      DstBlock		      "Recovered"
	      DstPort		      1
	    }
	    Line {
	      ZOrder		      7
	      SrcBlock		      "Gain1"
	      SrcPort		      1
	      Points		      [24, 0]
	      Branch {
		ZOrder			8
		Points			[0, -59; -329, 0]
		DstBlock		"Sum3"
		DstPort			1
	      }
	      Branch {
		ZOrder			9
		DstBlock		"Resusceptible"
		DstPort			1
	      }
	      Branch {
		ZOrder			10
		Points			[0, 65]
		DstBlock		"Add2"
		DstPort			1
	      }
	    }
	    Line {
	      ZOrder		      12
	      SrcBlock		      "Transport\nDelay"
	      SrcPort		      1
	      DstBlock		      "Gain1"
	      DstPort		      1
	    }
	  }
	}
	Block {
	  BlockType		  SubSystem
	  Name			  "Susceptibility"
	  SID			  "530"
	  Ports			  [2, 2]
	  Position		  [45, 54, 300, 276]
	  ZOrder		  336
	  FontSize		  14
	  RequestExecContextInheritance	off
	  System {
	    Name		    "Susceptibility"
	    Location		    [8, 33, 1222, 826]
	    SystemRect		    [0.000000, 0.000000, 0.000000, 0.000000]
	    Open		    off
	    PortBlocksUseCompactNotation off
	    SetExecutionDomain	    off
	    ExecutionDomainType	    "Deduce"
	    ModelBrowserVisibility  off
	    ModelBrowserWidth	    200
	    ScreenColor		    "white"
	    PaperOrientation	    "landscape"
	    PaperPositionMode	    "auto"
	    PaperType		    "usletter"
	    PaperUnits		    "inches"
	    TiledPaperMargins	    [0.500000, 0.500000, 0.500000, 0.500000]
	    TiledPageScale	    1
	    ShowPageBoundaries	    off
	    ZoomFactor		    "132"
	    SimulinkSubDomain	    "Simulink"
	    Block {
	      BlockType		      Inport
	      Name		      "Infected"
	      SID		      "531"
	      Position		      [345, 103, 375, 117]
	      ZOrder		      305
	      BlockMirror	      on
	    }
	    Block {
	      BlockType		      Inport
	      Name		      "Resusceptible"
	      SID		      "532"
	      Position		      [-240, -12, -210, 2]
	      ZOrder		      330
	      NameLocation	      "top"
	      Port		      "2"
	    }
	    Block {
	      BlockType		      Sum
	      Name		      "Add"
	      SID		      "533"
	      Ports		      [2, 1]
	      Position		      [-130, 97, -100, 128]
	      ZOrder		      314
	      BlockMirror	      on
	      NameLocation	      "top"
	      IconShape		      "rectangular"
	      Inputs		      "+-"
	    }
	    Block {
	      BlockType		      SubSystem
	      Name		      "Control Action with Delay"
	      SID		      "534"
	      Ports		      [1, 1]
	      Position		      [-70, 112, 100, 128]
	      ZOrder		      313
	      BlockMirror	      on
	      RequestExecContextInheritance off
	      System {
		Name			"Control Action with Delay"
		Location		[8, 33, 1222, 826]
		SystemRect		[0.000000, 0.000000, 0.000000, 0.000000]
		Open			off
		PortBlocksUseCompactNotation off
		SetExecutionDomain	off
		ExecutionDomainType	"Deduce"
		ModelBrowserVisibility	off
		ModelBrowserWidth	200
		ScreenColor		"white"
		PaperOrientation	"landscape"
		PaperPositionMode	"auto"
		PaperType		"usletter"
		PaperUnits		"inches"
		TiledPaperMargins	[0.500000, 0.500000, 0.500000, 0.500000]
		TiledPageScale		1
		ShowPageBoundaries	off
		ZoomFactor		"253"
		SimulinkSubDomain	"Simulink"
		Block {
		  BlockType		  Inport
		  Name			  "Nominal FoI"
		  SID			  "535"
		  Position		  [365, 43, 395, 57]
		  ZOrder		  313
		  BlockMirror		  on
		}
		Block {
		  BlockType		  Clock
		  Name			  "Clock"
		  SID			  "536"
		  Position		  [370, 15, 390, 35]
		  ZOrder		  330
		  BlockMirror		  on
		  NameLocation		  "top"
		}
		Block {
		  BlockType		  Reference
		  Name			  "Compare\nTo Constant"
		  SID			  "537"
		  Ports			  [1, 1]
		  Position		  [185, 14, 350, 36]
		  ZOrder		  329
		  BlockMirror		  on
		  NameLocation		  "top"
		  LibraryVersion	  "1.476"
		  SourceBlock		  "simulink/Logic and Bit\nOperations/Compare\nTo Constant"
		  SourceType		  "Compare To Constant"
		  SourceProductBaseCode	  "SL"
		  RTWMemSecFuncInitTerm	  "Inherit from model"
		  RTWMemSecFuncExecute	  "Inherit from model"
		  RTWMemSecDataConstants  "Inherit from model"
		  RTWMemSecDataInternal	  "Inherit from model"
		  RTWMemSecDataParameters "Inherit from model"
		  ContentPreviewEnabled	  on
		  relop			  ">="
		  const			  "tau_sigmapre + tau_sigmapost"
		  OutDataTypeStr	  "boolean"
		  ZeroCross		  on
		}
		Block {
		  BlockType		  Product
		  Name			  "Divide"
		  SID			  "538"
		  Ports			  [2, 1]
		  Position		  [125, 12, 160, 63]
		  ZOrder		  332
		  BlockMirror		  on
		  NameLocation		  "top"
		  Inputs		  "**"
		}
		Block {
		  BlockType		  Gain
		  Name			  "Gain1"
		  SID			  "539"
		  Position		  [35, 17, 100, 63]
		  ZOrder		  312
		  BlockMirror		  on
		  NameLocation		  "top"
		  Gain			  "sigma"
		}
		Block {
		  BlockType		  Outport
		  Name			  "FoI with Control Action"
		  SID			  "540"
		  Position		  [-35, 33, -5, 47]
		  ZOrder		  314
		  BlockMirror		  on
		}
		Line {
		  ZOrder		  1
		  SrcBlock		  "Nominal FoI"
		  SrcPort		  1
		  DstBlock		  "Divide"
		  DstPort		  2
		}
		Line {
		  ZOrder		  2
		  SrcBlock		  "Divide"
		  SrcPort		  1
		  DstBlock		  "Gain1"
		  DstPort		  1
		}
		Line {
		  ZOrder		  3
		  SrcBlock		  "Gain1"
		  SrcPort		  1
		  DstBlock		  "FoI with Control Action"
		  DstPort		  1
		}
		Line {
		  ZOrder		  4
		  SrcBlock		  "Clock"
		  SrcPort		  1
		  DstBlock		  "Compare\nTo Constant"
		  DstPort		  1
		}
		Line {
		  ZOrder		  5
		  SrcBlock		  "Compare\nTo Constant"
		  SrcPort		  1
		  DstBlock		  "Divide"
		  DstPort		  1
		}
	      }
	    }
	    Block {
	      BlockType		      Product
	      Name		      "Divide"
	      SID		      "541"
	      Ports		      [2, 1]
	      Position		      [270, 87, 300, 118]
	      ZOrder		      304
	      BlockMirror	      on
	      NameLocation	      "top"
	      Inputs		      "**"
	    }
	    Block {
	      BlockType		      Gain
	      Name		      "Gain"
	      SID		      "542"
	      Position		      [145, 80, 235, 130]
	      ZOrder		      3
	      BlockMirror	      on
	      NameLocation	      "top"
	      Gain		      "beta*1.05/N"
	    }
	    Block {
	      BlockType		      Integrator
	      Name		      "Integrator"
	      SID		      "543"
	      Ports		      [1, 1]
	      Position		      [0, 20, 30, 50]
	      ZOrder		      1
	      InitialCondition	      "S_init"
	      Port {
		PortNumber		1
		Name			"S"
	      }
	    }
	    Block {
	      BlockType		      Sum
	      Name		      "Sum"
	      SID		      "544"
	      Ports		      [2, 1]
	      Position		      [-175, 25, -155, 45]
	      ZOrder		      2
	      ShowName		      off
	      Inputs		      "+-"
	    }
	    Block {
	      BlockType		      Outport
	      Name		      "Susceptible"
	      SID		      "545"
	      Position		      [345, 28, 375, 42]
	      ZOrder		      306
	    }
	    Block {
	      BlockType		      Outport
	      Name		      "Effective Force of Infection"
	      SID		      "546"
	      Position		      [-240, 108, -210, 122]
	      ZOrder		      307
	      BlockMirror	      on
	      NameLocation	      "top"
	      Port		      "2"
	    }
	    Line {
	      ZOrder		      1
	      SrcBlock		      "Infected"
	      SrcPort		      1
	      DstBlock		      "Divide"
	      DstPort		      2
	    }
	    Line {
	      ZOrder		      2
	      SrcBlock		      "Divide"
	      SrcPort		      1
	      DstBlock		      "Gain"
	      DstPort		      1
	    }
	    Line {
	      ZOrder		      3
	      SrcBlock		      "Control Action with Delay"
	      SrcPort		      1
	      DstBlock		      "Add"
	      DstPort		      2
	    }
	    Line {
	      ZOrder		      4
	      SrcBlock		      "Gain"
	      SrcPort		      1
	      Points		      [-18, 0]
	      Branch {
		ZOrder			16
		Points			[0, 15]
		DstBlock		"Control Action with Delay"
		DstPort			1
	      }
	      Branch {
		ZOrder			15
		DstBlock		"Add"
		DstPort			1
	      }
	    }
	    Line {
	      Name		      "S"
	      ZOrder		      7
	      Labels		      [0, 0]
	      SrcBlock		      "Integrator"
	      SrcPort		      1
	      Points		      [286, 0]
	      Branch {
		ZOrder			8
		DstBlock		"Susceptible"
		DstPort			1
	      }
	      Branch {
		ZOrder			9
		Points			[0, 60]
		DstBlock		"Divide"
		DstPort			1
	      }
	    }
	    Line {
	      ZOrder		      10
	      SrcBlock		      "Add"
	      SrcPort		      1
	      Points		      [-30, 0]
	      Branch {
		ZOrder			11
		DstBlock		"Sum"
		DstPort			2
	      }
	      Branch {
		ZOrder			12
		DstBlock		"Effective Force of Infection"
		DstPort			1
	      }
	    }
	    Line {
	      ZOrder		      13
	      SrcBlock		      "Resusceptible"
	      SrcPort		      1
	      Points		      [40, 0]
	      DstBlock		      "Sum"
	      DstPort		      1
	    }
	    Line {
	      ZOrder		      14
	      SrcBlock		      "Sum"
	      SrcPort		      1
	      DstBlock		      "Integrator"
	      DstPort		      1
	    }
	  }
	}
	Block {
	  BlockType		  Outport
	  Name			  "Susceptible"
	  SID			  "547"
	  Position		  [355, 103, 385, 117]
	  ZOrder		  345
	}
	Block {
	  BlockType		  Outport
	  Name			  "Exposed"
	  SID			  "548"
	  Position		  [755, 213, 785, 227]
	  ZOrder		  346
	  Port			  "2"
	}
	Block {
	  BlockType		  Outport
	  Name			  "Infected"
	  SID			  "549"
	  Position		  [-85, 8, -55, 22]
	  ZOrder		  344
	  BlockMirror		  on
	  NameLocation		  "top"
	  Port			  "3"
	}
	Block {
	  BlockType		  Outport
	  Name			  "Recovered"
	  SID			  "551"
	  Position		  [1600, 173, 1630, 187]
	  ZOrder		  347
	  Port			  "4"
	}
	Block {
	  BlockType		  Outport
	  Name			  "Death"
	  SID			  "552"
	  Position		  [1295, 333, 1325, 347]
	  ZOrder		  348
	  Port			  "5"
	}
	Line {
	  Name			  "Resusceptible"
	  ZOrder		  1
	  Labels		  [3, 0]
	  SrcBlock		  "Recovery"
	  SrcPort		  2
	  Points		  [19, 0; 0, 176; -1530, 0; 0, -216]
	  DstBlock		  "Susceptibility"
	  DstPort		  2
	}
	Line {
	  ZOrder		  2
	  SrcBlock		  "Susceptibility"
	  SrcPort		  1
	  DstBlock		  "Susceptible"
	  DstPort		  1
	}
	Line {
	  ZOrder		  3
	  SrcBlock		  "Exposure"
	  SrcPort		  2
	  Points		  [75, 0; 0, 15]
	  DstBlock		  "Infectious"
	  DstPort		  1
	}
	Line {
	  ZOrder		  4
	  SrcBlock		  "Susceptibility"
	  SrcPort		  2
	  DstBlock		  "Exposure"
	  DstPort		  1
	}
	Line {
	  ZOrder		  5
	  SrcBlock		  "Exposure"
	  SrcPort		  1
	  Points		  [33, 0; 0, 45]
	  DstBlock		  "Exposed"
	  DstPort		  1
	}
	Line {
	  Name			  "Infected"
	  ZOrder		  6
	  Labels		  [0, 0]
	  SrcBlock		  "Infectious"
	  SrcPort		  3
	  Points		  [0, -142; -1037, 0]
	  Branch {
	    ZOrder		    9
	    Points		    [0, 95]
	    DstBlock		    "Susceptibility"
	    DstPort		    1
	  }
	  Branch {
	    ZOrder		    10
	    DstBlock		    "Infected"
	    DstPort		    1
	  }
	}
	Line {
	  ZOrder		  11
	  SrcBlock		  "Recovery"
	  SrcPort		  1
	  DstBlock		  "Recovered"
	  DstPort		  1
	}
	Line {
	  ZOrder		  12
	  SrcBlock		  "Infectious"
	  SrcPort		  1
	  DstBlock		  "Recovery"
	  DstPort		  1
	}
	Line {
	  ZOrder		  13
	  SrcBlock		  "Infectious"
	  SrcPort		  2
	  DstBlock		  "Death"
	  DstPort		  1
	}
      }
    }
    Block {
      BlockType		      SubSystem
      Name		      "Lo"
      SID		      "559"
      Ports		      [0, 5]
      Position		      [1400, -25, 1640, 245]
      ZOrder		      368
      RequestExecContextInheritance off
      ContentPreviewEnabled   on
      System {
	Name			"Lo"
	Location		[8, 33, 1222, 826]
	SystemRect		[0.000000, 0.000000, 0.000000, 0.000000]
	Open			off
	PortBlocksUseCompactNotation off
	SetExecutionDomain	off
	ExecutionDomainType	"Deduce"
	ModelBrowserVisibility	off
	ModelBrowserWidth	200
	ScreenColor		"white"
	PaperOrientation	"landscape"
	PaperPositionMode	"auto"
	PaperType		"usletter"
	PaperUnits		"inches"
	TiledPaperMargins	[0.500000, 0.500000, 0.500000, 0.500000]
	TiledPageScale		1
	ShowPageBoundaries	off
	ZoomFactor		"66"
	SimulinkSubDomain	"Simulink"
	Block {
	  BlockType		  SubSystem
	  Name			  "Exposure"
	  SID			  "571"
	  Ports			  [1, 2]
	  Position		  [435, 132, 685, 308]
	  ZOrder		  338
	  FontSize		  14
	  RequestExecContextInheritance	off
	  System {
	    Name		    "Exposure"
	    Location		    [8, 33, 1222, 826]
	    SystemRect		    [0.000000, 0.000000, 0.000000, 0.000000]
	    Open		    off
	    PortBlocksUseCompactNotation off
	    SetExecutionDomain	    off
	    ExecutionDomainType	    "Deduce"
	    ModelBrowserVisibility  off
	    ModelBrowserWidth	    200
	    ScreenColor		    "white"
	    PaperOrientation	    "landscape"
	    PaperPositionMode	    "auto"
	    PaperType		    "usletter"
	    PaperUnits		    "inches"
	    TiledPaperMargins	    [0.500000, 0.500000, 0.500000, 0.500000]
	    TiledPageScale	    1
	    ShowPageBoundaries	    off
	    ZoomFactor		    "170"
	    SimulinkSubDomain	    "Simulink"
	    Block {
	      BlockType		      Inport
	      Name		      "Effective Force of Infection"
	      SID		      "572"
	      Position		      [-75, 103, -45, 117]
	      ZOrder		      314
	    }
	    Block {
	      BlockType		      Gain
	      Name		      "Gain2"
	      SID		      "574"
	      Position		      [45, 276, 145, 344]
	      ZOrder		      313
	      BlockMirror	      on
	      NameLocation	      "top"
	      Gain		      "alpha"
	    }
	    Block {
	      BlockType		      Integrator
	      Name		      "Integrator1"
	      SID		      "575"
	      Ports		      [1, 1]
	      Position		      [95, 155, 125, 185]
	      ZOrder		      311
	      InitialCondition	      "E_init"
	      Port {
		PortNumber		1
		Name			"E"
	      }
	    }
	    Block {
	      BlockType		      Sum
	      Name		      "Sum1"
	      SID		      "576"
	      Ports		      [2, 1]
	      Position		      [20, 160, 40, 180]
	      ZOrder		      310
	      ShowName		      off
	      Inputs		      "+-|"
	    }
	    Block {
	      BlockType		      Outport
	      Name		      "Exposed"
	      SID		      "578"
	      Position		      [290, 163, 320, 177]
	      ZOrder		      315
	    }
	    Block {
	      BlockType		      Outport
	      Name		      "Exposure to Infectious Conversion "
	      SID		      "579"
	      Position		      [-75, 303, -45, 317]
	      ZOrder		      316
	      BlockMirror	      on
	      Port		      "2"
	    }
	    Line {
	      Name		      "E"
	      ZOrder		      1
	      Labels		      [1, 0]
	      SrcBlock		      "Integrator1"
	      SrcPort		      1
	      Points		      [68, 0]
	      Branch {
		ZOrder			2
		DstBlock		"Exposed"
		DstPort			1
	      }
	      Branch {
		ZOrder			3
		Points			[0, 60; -1, 0; 0, 80]
		DstBlock		"Gain2"
		DstPort			1
	      }
	    }
	    Line {
	      ZOrder		      6
	      SrcBlock		      "Sum1"
	      SrcPort		      1
	      DstBlock		      "Integrator1"
	      DstPort		      1
	    }
	    Line {
	      ZOrder		      7
	      SrcBlock		      "Effective Force of Infection"
	      SrcPort		      1
	      Points		      [70, 0]
	      DstBlock		      "Sum1"
	      DstPort		      1
	    }
	    Line {
	      ZOrder		      8
	      SrcBlock		      "Gain2"
	      SrcPort		      1
	      Points		      [-52, 0]
	      Branch {
		ZOrder			9
		Points			[0, -140]
		DstBlock		"Sum1"
		DstPort			2
	      }
	      Branch {
		ZOrder			10
		DstBlock		"Exposure to Infectious Conversion "
		DstPort			1
	      }
	    }
	  }
	}
	Block {
	  BlockType		  SubSystem
	  Name			  "Infectious"
	  SID			  "580"
	  Ports			  [1, 3]
	  Position		  [845, 147, 1239, 385]
	  ZOrder		  342
	  FontSize		  14
	  RequestExecContextInheritance	off
	  PortSchema		  "{\"entries\":[{\"content\":{\"sides\":[{\"content\":{\"connectorIds\":[\"In1\"]},\"type\":\"Connecto"
	  "rPlacement.EquallySpacedRectSide\",\"uuid\":\"43b7789e-55d0-4cb9-8562-a051a420c4c5\"},{\"content\":{\"connectorIds\""
	  ":[\"Out1\",\"Out2\"],\"side\":\"RIGHT\"},\"type\":\"ConnectorPlacement.EquallySpacedRectSide\",\"uuid\":\"7fc61c3a-"
	  "e541-4498-a0d9-84948737c897\"},{\"content\":{\"connectorIds\":[\"Out3\"],\"side\":\"TOP\"},\"type\":\"ConnectorPlac"
	  "ement.EquallySpacedRectSide\",\"uuid\":\"4ab5fbe3-5d4e-4829-9e61-41ac820e50b5\"}]},\"type\":\"ConnectorPlacement.Eq"
	  "uallySpacedConnector\",\"uuid\":\"bff18e3e-25b8-4ee6-bae3-4853ba719a84\"}],\"packageUris\":[\"http://schema.mathwor"
	  "ks.com/mf0/Connector/R2020b\"],\"version\":\"1.0\"}"
	  Port {
	    PortNumber		    3
	    Name		    "Infected"
	    PropagatedSignals	    "I"
	  }
	  System {
	    Name		    "Infectious"
	    Location		    [8, 33, 1222, 826]
	    SystemRect		    [0.000000, 0.000000, 0.000000, 0.000000]
	    Open		    off
	    PortBlocksUseCompactNotation off
	    SetExecutionDomain	    off
	    ExecutionDomainType	    "Deduce"
	    ModelBrowserVisibility  off
	    ModelBrowserWidth	    200
	    ScreenColor		    "white"
	    PaperOrientation	    "landscape"
	    PaperPositionMode	    "auto"
	    PaperType		    "usletter"
	    PaperUnits		    "inches"
	    TiledPaperMargins	    [0.500000, 0.500000, 0.500000, 0.500000]
	    TiledPageScale	    1
	    ShowPageBoundaries	    off
	    ZoomFactor		    "146"
	    SimulinkSubDomain	    "Simulink"
	    Block {
	      BlockType		      Inport
	      Name		      "Exposure to Infectious Conversion "
	      SID		      "581"
	      Position		      [-85, 308, -55, 322]
	      ZOrder		      318
	    }
	    Block {
	      BlockType		      Gain
	      Name		      "Gain"
	      SID		      "583"
	      Position		      [55, 360, 135, 410]
	      ZOrder		      386
	      BlockMirror	      on
	      NameLocation	      "top"
	      Gain		      "0*gamma"
	    }
	    Block {
	      BlockType		      Gain
	      Name		      "Gain1"
	      SID		      "584"
	      Position		      [60, 434, 135, 496]
	      ZOrder		      317
	      BlockMirror	      on
	      NameLocation	      "top"
	      Gain		      "gamma"
	    }
	    Block {
	      BlockType		      Gain
	      Name		      "Gain2"
	      SID		      "585"
	      Position		      [280, 294, 355, 356]
	      ZOrder		      383
	      Gain		      "phi"
	      Port {
		PortNumber		1
		Name			"Death"
	      }
	    }
	    Block {
	      BlockType		      Integrator
	      Name		      "Integrator"
	      SID		      "586"
	      Ports		      [1, 1]
	      Position		      [510, 310, 540, 340]
	      ZOrder		      374
	      InitialCondition	      "D_init"
	      Port {
		PortNumber		1
		Name			"Death"
	      }
	    }
	    Block {
	      BlockType		      Integrator
	      Name		      "Integrator2"
	      SID		      "587"
	      Ports		      [1, 1]
	      Position		      [95, 310, 125, 340]
	      ZOrder		      315
	      InitialCondition	      "I_init"
	      Port {
		PortNumber		1
		Name			"I"
	      }
	    }
	    Block {
	      BlockType		      Sum
	      Name		      "Sum2"
	      SID		      "589"
	      Ports		      [4, 1]
	      Position		      [20, 315, 40, 335]
	      ZOrder		      316
	      ShowName		      off
	      Inputs		      "-+--"
	    }
	    Block {
	      BlockType		      Outport
	      Name		      "Recovery Rate"
	      SID		      "590"
	      Position		      [-85, 458, -55, 472]
	      ZOrder		      321
	      BlockMirror	      on
	      NameLocation	      "top"
	    }
	    Block {
	      BlockType		      Outport
	      Name		      "Deaths"
	      SID		      "591"
	      Position		      [605, 318, 635, 332]
	      ZOrder		      376
	      Port		      "2"
	    }
	    Block {
	      BlockType		      Outport
	      Name		      "Infected"
	      SID		      "592"
	      Position		      [300, 378, 330, 392]
	      ZOrder		      320
	      Port		      "3"
	    }
	    Line {
	      ZOrder		      1
	      SrcBlock		      "Sum2"
	      SrcPort		      1
	      DstBlock		      "Integrator2"
	      DstPort		      1
	    }
	    Line {
	      ZOrder		      2
	      SrcBlock		      "Exposure to Infectious Conversion "
	      SrcPort		      1
	      Points		      [59, 0; 13, 5]
	      DstBlock		      "Sum2"
	      DstPort		      2
	    }
	    Line {
	      ZOrder		      3
	      SrcBlock		      "Gain1"
	      SrcPort		      1
	      Points		      [-62, 0]
	      Branch {
		ZOrder			4
		Points			[0, -128]
		DstBlock		"Sum2"
		DstPort			3
	      }
	      Branch {
		ZOrder			5
		DstBlock		"Recovery Rate"
		DstPort			1
	      }
	    }
	    Line {
	      Name		      "I"
	      ZOrder		      6
	      Labels		      [1, 0]
	      SrcBlock		      "Integrator2"
	      SrcPort		      1
	      Points		      [50, 0]
	      Branch {
		ZOrder			7
		DstBlock		"Gain2"
		DstPort			1
	      }
	      Branch {
		ZOrder			8
		Points			[0, 60]
		Branch {
		  ZOrder		  9
		  DstBlock		  "Infected"
		  DstPort		  1
		}
		Branch {
		  ZOrder		  10
		  Points		  [0, 80]
		  DstBlock		  "Gain1"
		  DstPort		  1
		}
		Branch {
		  ZOrder		  11
		  DstBlock		  "Gain"
		  DstPort		  1
		}
	      }
	    }
	    Line {
	      ZOrder		      12
	      SrcBlock		      "Gain"
	      SrcPort		      1
	      Points		      [-20, 0]
	      DstBlock		      "Sum2"
	      DstPort		      4
	    }
	    Line {
	      Name		      "Death"
	      ZOrder		      15
	      Labels		      [-1, 0]
	      SrcBlock		      "Integrator"
	      SrcPort		      1
	      DstBlock		      "Deaths"
	      DstPort		      1
	    }
	    Line {
	      Name		      "Death"
	      ZOrder		      16
	      SrcBlock		      "Gain2"
	      SrcPort		      1
	      Points		      [88, 0]
	      Branch {
		ZOrder			19
		Labels			[1, 1]
		DstBlock		"Integrator"
		DstPort			1
	      }
	      Branch {
		ZOrder			18
		Points			[0, -55; -418, 0]
		DstBlock		"Sum2"
		DstPort			1
	      }
	    }
	  }
	}
	Block {
	  BlockType		  SubSystem
	  Name			  "Recovery"
	  SID			  "593"
	  Ports			  [1, 2]
	  Position		  [1330, 124, 1530, 286]
	  ZOrder		  343
	  FontSize		  14
	  RequestExecContextInheritance	off
	  Port {
	    PortNumber		    2
	    Name		    "Resusceptible"
	  }
	  System {
	    Name		    "Recovery"
	    Location		    [8, 33, 1222, 826]
	    SystemRect		    [0.000000, 0.000000, 0.000000, 0.000000]
	    Open		    off
	    PortBlocksUseCompactNotation off
	    SetExecutionDomain	    off
	    ExecutionDomainType	    "Deduce"
	    ModelBrowserVisibility  off
	    ModelBrowserWidth	    200
	    ScreenColor		    "white"
	    PaperOrientation	    "landscape"
	    PaperPositionMode	    "auto"
	    PaperType		    "usletter"
	    PaperUnits		    "inches"
	    TiledPaperMargins	    [0.500000, 0.500000, 0.500000, 0.500000]
	    TiledPageScale	    1
	    ShowPageBoundaries	    off
	    ZoomFactor		    "205"
	    SimulinkSubDomain	    "Simulink"
	    Block {
	      BlockType		      Inport
	      Name		      "Recovery Rate"
	      SID		      "594"
	      Position		      [-50, 348, -20, 362]
	      ZOrder		      335
	    }
	    Block {
	      BlockType		      Sum
	      Name		      "Add2"
	      SID		      "596"
	      Ports		      [2, 1]
	      Position		      [390, 412, 420, 443]
	      ZOrder		      340
	      IconShape		      "rectangular"
	      Inputs		      "-+"
	    }
	    Block {
	      BlockType		      Gain
	      Name		      "Gain1"
	      SID		      "597"
	      Position		      [290, 339, 335, 371]
	      ZOrder		      344
	      Gain		      "xi"
	    }
	    Block {
	      BlockType		      Integrator
	      Name		      "Integrator3"
	      SID		      "598"
	      Ports		      [1, 1]
	      Position		      [100, 340, 130, 370]
	      ZOrder		      319
	      InitialCondition	      "R_init"
	      Port {
		PortNumber		1
		Name			"Recovered"
	      }
	    }
	    Block {
	      BlockType		      Sum
	      Name		      "Sum3"
	      SID		      "599"
	      Ports		      [2, 1]
	      Position		      [25, 345, 45, 365]
	      ZOrder		      320
	      ShowName		      off
	      Inputs		      "-+|"
	    }
	    Block {
	      BlockType		      TransportDelay
	      Name		      "Transport\nDelay"
	      SID		      "600"
	      Ports		      [1, 1]
	      Position		      [195, 335, 235, 375]
	      ZOrder		      346
	      DelayTime		      "tau_xi"
	    }
	    Block {
	      BlockType		      Outport
	      Name		      "Recovered"
	      SID		      "601"
	      Position		      [445, 423, 475, 437]
	      ZOrder		      336
	    }
	    Block {
	      BlockType		      Outport
	      Name		      "Resusceptible"
	      SID		      "602"
	      Position		      [445, 348, 475, 362]
	      ZOrder		      339
	      Port		      "2"
	    }
	    Line {
	      ZOrder		      1
	      SrcBlock		      "Recovery Rate"
	      SrcPort		      1
	      DstBlock		      "Sum3"
	      DstPort		      2
	    }
	    Line {
	      Name		      "Recovered"
	      ZOrder		      2
	      SrcBlock		      "Integrator3"
	      SrcPort		      1
	      Points		      [29, 0]
	      Branch {
		ZOrder			3
		DstBlock		"Transport\nDelay"
		DstPort			1
	      }
	      Branch {
		ZOrder			4
		Labels			[2, 0]
		Points			[0, 80]
		DstBlock		"Add2"
		DstPort			2
	      }
	    }
	    Line {
	      ZOrder		      5
	      SrcBlock		      "Sum3"
	      SrcPort		      1
	      DstBlock		      "Integrator3"
	      DstPort		      1
	    }
	    Line {
	      ZOrder		      6
	      SrcBlock		      "Add2"
	      SrcPort		      1
	      DstBlock		      "Recovered"
	      DstPort		      1
	    }
	    Line {
	      ZOrder		      7
	      SrcBlock		      "Gain1"
	      SrcPort		      1
	      Points		      [24, 0]
	      Branch {
		ZOrder			8
		Points			[0, -59; -329, 0]
		DstBlock		"Sum3"
		DstPort			1
	      }
	      Branch {
		ZOrder			9
		DstBlock		"Resusceptible"
		DstPort			1
	      }
	      Branch {
		ZOrder			10
		Points			[0, 65]
		DstBlock		"Add2"
		DstPort			1
	      }
	    }
	    Line {
	      ZOrder		      12
	      SrcBlock		      "Transport\nDelay"
	      SrcPort		      1
	      DstBlock		      "Gain1"
	      DstPort		      1
	    }
	  }
	}
	Block {
	  BlockType		  SubSystem
	  Name			  "Susceptibility"
	  SID			  "603"
	  Ports			  [2, 2]
	  Position		  [45, 54, 300, 276]
	  ZOrder		  336
	  FontSize		  14
	  RequestExecContextInheritance	off
	  System {
	    Name		    "Susceptibility"
	    Location		    [8, 33, 1222, 826]
	    SystemRect		    [0.000000, 0.000000, 0.000000, 0.000000]
	    Open		    off
	    PortBlocksUseCompactNotation off
	    SetExecutionDomain	    off
	    ExecutionDomainType	    "Deduce"
	    ModelBrowserVisibility  off
	    ModelBrowserWidth	    200
	    ScreenColor		    "white"
	    PaperOrientation	    "landscape"
	    PaperPositionMode	    "auto"
	    PaperType		    "usletter"
	    PaperUnits		    "inches"
	    TiledPaperMargins	    [0.500000, 0.500000, 0.500000, 0.500000]
	    TiledPageScale	    1
	    ShowPageBoundaries	    off
	    ZoomFactor		    "146"
	    SimulinkSubDomain	    "Simulink"
	    Block {
	      BlockType		      Inport
	      Name		      "Infected"
	      SID		      "604"
	      Position		      [340, 103, 370, 117]
	      ZOrder		      305
	      BlockMirror	      on
	    }
	    Block {
	      BlockType		      Inport
	      Name		      "Resusceptible"
	      SID		      "605"
	      Position		      [-240, -12, -210, 2]
	      ZOrder		      330
	      NameLocation	      "top"
	      Port		      "2"
	    }
	    Block {
	      BlockType		      Sum
	      Name		      "Add"
	      SID		      "606"
	      Ports		      [2, 1]
	      Position		      [-130, 97, -100, 128]
	      ZOrder		      314
	      BlockMirror	      on
	      NameLocation	      "top"
	      IconShape		      "rectangular"
	      Inputs		      "+-"
	    }
	    Block {
	      BlockType		      SubSystem
	      Name		      "Control Action with Delay"
	      SID		      "607"
	      Ports		      [1, 1]
	      Position		      [-70, 112, 100, 128]
	      ZOrder		      313
	      BlockMirror	      on
	      RequestExecContextInheritance off
	      System {
		Name			"Control Action with Delay"
		Location		[8, 33, 1222, 826]
		SystemRect		[0.000000, 0.000000, 0.000000, 0.000000]
		Open			off
		PortBlocksUseCompactNotation off
		SetExecutionDomain	off
		ExecutionDomainType	"Deduce"
		ModelBrowserVisibility	off
		ModelBrowserWidth	200
		ScreenColor		"white"
		PaperOrientation	"landscape"
		PaperPositionMode	"auto"
		PaperType		"usletter"
		PaperUnits		"inches"
		TiledPaperMargins	[0.500000, 0.500000, 0.500000, 0.500000]
		TiledPageScale		1
		ShowPageBoundaries	off
		ZoomFactor		"253"
		SimulinkSubDomain	"Simulink"
		Block {
		  BlockType		  Inport
		  Name			  "Nominal FoI"
		  SID			  "608"
		  Position		  [365, 43, 395, 57]
		  ZOrder		  313
		  BlockMirror		  on
		}
		Block {
		  BlockType		  Clock
		  Name			  "Clock"
		  SID			  "609"
		  Position		  [370, 15, 390, 35]
		  ZOrder		  330
		  BlockMirror		  on
		  NameLocation		  "top"
		}
		Block {
		  BlockType		  Reference
		  Name			  "Compare\nTo Constant"
		  SID			  "610"
		  Ports			  [1, 1]
		  Position		  [185, 14, 350, 36]
		  ZOrder		  329
		  BlockMirror		  on
		  NameLocation		  "top"
		  LibraryVersion	  "1.476"
		  SourceBlock		  "simulink/Logic and Bit\nOperations/Compare\nTo Constant"
		  SourceType		  "Compare To Constant"
		  SourceProductBaseCode	  "SL"
		  RTWMemSecFuncInitTerm	  "Inherit from model"
		  RTWMemSecFuncExecute	  "Inherit from model"
		  RTWMemSecDataConstants  "Inherit from model"
		  RTWMemSecDataInternal	  "Inherit from model"
		  RTWMemSecDataParameters "Inherit from model"
		  ContentPreviewEnabled	  on
		  relop			  ">="
		  const			  "tau_sigmapre + tau_sigmapost"
		  OutDataTypeStr	  "boolean"
		  ZeroCross		  on
		}
		Block {
		  BlockType		  Product
		  Name			  "Divide"
		  SID			  "611"
		  Ports			  [2, 1]
		  Position		  [125, 12, 160, 63]
		  ZOrder		  332
		  BlockMirror		  on
		  NameLocation		  "top"
		  Inputs		  "**"
		}
		Block {
		  BlockType		  Gain
		  Name			  "Gain1"
		  SID			  "612"
		  Position		  [25, 12, 100, 68]
		  ZOrder		  312
		  BlockMirror		  on
		  NameLocation		  "top"
		  Gain			  "sigma"
		}
		Block {
		  BlockType		  Outport
		  Name			  "FoI with Control Action"
		  SID			  "613"
		  Position		  [-50, 33, -20, 47]
		  ZOrder		  314
		  BlockMirror		  on
		}
		Line {
		  ZOrder		  1
		  SrcBlock		  "Nominal FoI"
		  SrcPort		  1
		  DstBlock		  "Divide"
		  DstPort		  2
		}
		Line {
		  ZOrder		  2
		  SrcBlock		  "Divide"
		  SrcPort		  1
		  DstBlock		  "Gain1"
		  DstPort		  1
		}
		Line {
		  ZOrder		  3
		  SrcBlock		  "Gain1"
		  SrcPort		  1
		  DstBlock		  "FoI with Control Action"
		  DstPort		  1
		}
		Line {
		  ZOrder		  4
		  SrcBlock		  "Clock"
		  SrcPort		  1
		  DstBlock		  "Compare\nTo Constant"
		  DstPort		  1
		}
		Line {
		  ZOrder		  5
		  SrcBlock		  "Compare\nTo Constant"
		  SrcPort		  1
		  DstBlock		  "Divide"
		  DstPort		  1
		}
	      }
	    }
	    Block {
	      BlockType		      Product
	      Name		      "Divide"
	      SID		      "614"
	      Ports		      [2, 1]
	      Position		      [265, 87, 295, 118]
	      ZOrder		      304
	      BlockMirror	      on
	      NameLocation	      "top"
	      Inputs		      "**"
	    }
	    Block {
	      BlockType		      Gain
	      Name		      "Gain"
	      SID		      "615"
	      Position		      [140, 73, 230, 137]
	      ZOrder		      3
	      BlockMirror	      on
	      NameLocation	      "top"
	      Gain		      "0.95*beta/N"
	    }
	    Block {
	      BlockType		      Integrator
	      Name		      "Integrator"
	      SID		      "616"
	      Ports		      [1, 1]
	      Position		      [0, 20, 30, 50]
	      ZOrder		      1
	      InitialCondition	      "S_init"
	      Port {
		PortNumber		1
		Name			"S"
	      }
	    }
	    Block {
	      BlockType		      Sum
	      Name		      "Sum"
	      SID		      "617"
	      Ports		      [2, 1]
	      Position		      [-175, 25, -155, 45]
	      ZOrder		      2
	      ShowName		      off
	      Inputs		      "+-"
	    }
	    Block {
	      BlockType		      Outport
	      Name		      "Susceptible"
	      SID		      "618"
	      Position		      [340, 28, 370, 42]
	      ZOrder		      306
	    }
	    Block {
	      BlockType		      Outport
	      Name		      "Effective Force of Infection"
	      SID		      "619"
	      Position		      [-240, 108, -210, 122]
	      ZOrder		      307
	      BlockMirror	      on
	      NameLocation	      "top"
	      Port		      "2"
	    }
	    Line {
	      ZOrder		      1
	      SrcBlock		      "Infected"
	      SrcPort		      1
	      DstBlock		      "Divide"
	      DstPort		      2
	    }
	    Line {
	      ZOrder		      2
	      SrcBlock		      "Divide"
	      SrcPort		      1
	      DstBlock		      "Gain"
	      DstPort		      1
	    }
	    Line {
	      ZOrder		      3
	      SrcBlock		      "Control Action with Delay"
	      SrcPort		      1
	      DstBlock		      "Add"
	      DstPort		      2
	    }
	    Line {
	      ZOrder		      4
	      SrcBlock		      "Gain"
	      SrcPort		      1
	      Points		      [-13, 0]
	      Branch {
		ZOrder			5
		Points			[0, 15]
		DstBlock		"Control Action with Delay"
		DstPort			1
	      }
	      Branch {
		ZOrder			6
		DstBlock		"Add"
		DstPort			1
	      }
	    }
	    Line {
	      Name		      "S"
	      ZOrder		      7
	      Labels		      [0, 0]
	      SrcBlock		      "Integrator"
	      SrcPort		      1
	      Points		      [281, 0]
	      Branch {
		ZOrder			8
		DstBlock		"Susceptible"
		DstPort			1
	      }
	      Branch {
		ZOrder			9
		Points			[0, 60]
		DstBlock		"Divide"
		DstPort			1
	      }
	    }
	    Line {
	      ZOrder		      10
	      SrcBlock		      "Add"
	      SrcPort		      1
	      Points		      [-30, 0]
	      Branch {
		ZOrder			11
		DstBlock		"Sum"
		DstPort			2
	      }
	      Branch {
		ZOrder			12
		DstBlock		"Effective Force of Infection"
		DstPort			1
	      }
	    }
	    Line {
	      ZOrder		      13
	      SrcBlock		      "Resusceptible"
	      SrcPort		      1
	      Points		      [40, 0]
	      DstBlock		      "Sum"
	      DstPort		      1
	    }
	    Line {
	      ZOrder		      14
	      SrcBlock		      "Sum"
	      SrcPort		      1
	      DstBlock		      "Integrator"
	      DstPort		      1
	    }
	  }
	}
	Block {
	  BlockType		  Outport
	  Name			  "Susceptible"
	  SID			  "620"
	  Position		  [355, 103, 385, 117]
	  ZOrder		  345
	}
	Block {
	  BlockType		  Outport
	  Name			  "Exposed"
	  SID			  "621"
	  Position		  [755, 168, 785, 182]
	  ZOrder		  346
	  Port			  "2"
	}
	Block {
	  BlockType		  Outport
	  Name			  "Infected"
	  SID			  "622"
	  Position		  [-85, 8, -55, 22]
	  ZOrder		  344
	  BlockMirror		  on
	  NameLocation		  "top"
	  Port			  "3"
	}
	Block {
	  BlockType		  Outport
	  Name			  "Recovered"
	  SID			  "624"
	  Position		  [1600, 158, 1630, 172]
	  ZOrder		  347
	  Port			  "4"
	}
	Block {
	  BlockType		  Outport
	  Name			  "Death"
	  SID			  "625"
	  Position		  [1295, 318, 1325, 332]
	  ZOrder		  348
	  Port			  "5"
	}
	Line {
	  Name			  "Resusceptible"
	  ZOrder		  19
	  Labels		  [3, 0]
	  SrcBlock		  "Recovery"
	  SrcPort		  2
	  Points		  [19, 0; 0, 191; -1530, 0; 0, -216]
	  DstBlock		  "Susceptibility"
	  DstPort		  2
	}
	Line {
	  ZOrder		  2
	  SrcBlock		  "Susceptibility"
	  SrcPort		  1
	  DstBlock		  "Susceptible"
	  DstPort		  1
	}
	Line {
	  ZOrder		  18
	  SrcBlock		  "Exposure"
	  SrcPort		  2
	  DstBlock		  "Infectious"
	  DstPort		  1
	}
	Line {
	  ZOrder		  4
	  SrcBlock		  "Susceptibility"
	  SrcPort		  2
	  DstBlock		  "Exposure"
	  DstPort		  1
	}
	Line {
	  ZOrder		  20
	  SrcBlock		  "Exposure"
	  SrcPort		  1
	  DstBlock		  "Exposed"
	  DstPort		  1
	}
	Line {
	  Name			  "Infected"
	  ZOrder		  21
	  Labels		  [0, 0]
	  SrcBlock		  "Infectious"
	  SrcPort		  3
	  Points		  [0, -127; -1037, 0]
	  Branch {
	    ZOrder		    9
	    Points		    [0, 95]
	    DstBlock		    "Susceptibility"
	    DstPort		    1
	  }
	  Branch {
	    ZOrder		    10
	    DstBlock		    "Infected"
	    DstPort		    1
	  }
	}
	Line {
	  ZOrder		  11
	  SrcBlock		  "Recovery"
	  SrcPort		  1
	  DstBlock		  "Recovered"
	  DstPort		  1
	}
	Line {
	  ZOrder		  12
	  SrcBlock		  "Infectious"
	  SrcPort		  1
	  DstBlock		  "Recovery"
	  DstPort		  1
	}
	Line {
	  ZOrder		  13
	  SrcBlock		  "Infectious"
	  SrcPort		  2
	  DstBlock		  "Death"
	  DstPort		  1
	}
      }
    }
    Block {
      BlockType		      SubSystem
      Name		      "Nomimal\n"
      SID		      "114"
      Ports		      [0, 5]
      Position		      [1015, -25, 1255, 245]
      ZOrder		      344
      ForegroundColor	      "red"
      BackgroundColor	      "yellow"
      RequestExecContextInheritance off
      ContentPreviewEnabled   on
      System {
	Name			"Nomimal\n"
	Location		[8, 33, 1222, 826]
	SystemRect		[0.000000, 0.000000, 0.000000, 0.000000]
	Open			off
	PortBlocksUseCompactNotation off
	SetExecutionDomain	off
	ExecutionDomainType	"Deduce"
	ModelBrowserVisibility	off
	ModelBrowserWidth	200
	ScreenColor		"white"
	PaperOrientation	"landscape"
	PaperPositionMode	"auto"
	PaperType		"usletter"
	PaperUnits		"inches"
	TiledPaperMargins	[0.500000, 0.500000, 0.500000, 0.500000]
	TiledPageScale		1
	ShowPageBoundaries	off
	ZoomFactor		"66"
	SimulinkSubDomain	"Simulink"
	Block {
	  BlockType		  SubSystem
	  Name			  "Exposure"
	  SID			  "48"
	  Ports			  [1, 2]
	  Position		  [435, 132, 685, 308]
	  ZOrder		  338
	  FontSize		  14
	  RequestExecContextInheritance	off
	  System {
	    Name		    "Exposure"
	    Location		    [8, 33, 1222, 826]
	    SystemRect		    [0.000000, 0.000000, 0.000000, 0.000000]
	    Open		    off
	    PortBlocksUseCompactNotation off
	    SetExecutionDomain	    off
	    ExecutionDomainType	    "Deduce"
	    ModelBrowserVisibility  off
	    ModelBrowserWidth	    200
	    ScreenColor		    "white"
	    PaperOrientation	    "landscape"
	    PaperPositionMode	    "auto"
	    PaperType		    "usletter"
	    PaperUnits		    "inches"
	    TiledPaperMargins	    [0.500000, 0.500000, 0.500000, 0.500000]
	    TiledPageScale	    1
	    ShowPageBoundaries	    off
	    ZoomFactor		    "145"
	    SimulinkSubDomain	    "Simulink"
	    Block {
	      BlockType		      Inport
	      Name		      "Effective Force of Infection"
	      SID		      "49"
	      Position		      [-75, 103, -45, 117]
	      ZOrder		      314
	    }
	    Block {
	      BlockType		      Gain
	      Name		      "Gain2"
	      SID		      "14"
	      Position		      [45, 276, 145, 344]
	      ZOrder		      313
	      BlockMirror	      on
	      NameLocation	      "top"
	      Gain		      "alpha"
	    }
	    Block {
	      BlockType		      Integrator
	      Name		      "Integrator1"
	      SID		      "12"
	      Ports		      [1, 1]
	      Position		      [95, 155, 125, 185]
	      ZOrder		      311
	      InitialCondition	      "E_init"
	      Port {
		PortNumber		1
		Name			"E"
	      }
	    }
	    Block {
	      BlockType		      Sum
	      Name		      "Sum1"
	      SID		      "11"
	      Ports		      [2, 1]
	      Position		      [20, 160, 40, 180]
	      ZOrder		      310
	      ShowName		      off
	      Inputs		      "+-|"
	    }
	    Block {
	      BlockType		      Outport
	      Name		      "Exposed"
	      SID		      "50"
	      Position		      [290, 163, 320, 177]
	      ZOrder		      315
	    }
	    Block {
	      BlockType		      Outport
	      Name		      "Exposure to Infectious Conversion "
	      SID		      "51"
	      Position		      [-75, 303, -45, 317]
	      ZOrder		      316
	      BlockMirror	      on
	      Port		      "2"
	    }
	    Line {
	      Name		      "E"
	      ZOrder		      19
	      Labels		      [1, 0]
	      SrcBlock		      "Integrator1"
	      SrcPort		      1
	      Points		      [68, 0]
	      Branch {
		ZOrder			103
		DstBlock		"Exposed"
		DstPort			1
	      }
	      Branch {
		ZOrder			20
		Points			[0, 60; -1, 0; 0, 80]
		DstBlock		"Gain2"
		DstPort			1
	      }
	    }
	    Line {
	      ZOrder		      14
	      SrcBlock		      "Sum1"
	      SrcPort		      1
	      DstBlock		      "Integrator1"
	      DstPort		      1
	    }
	    Line {
	      ZOrder		      102
	      SrcBlock		      "Effective Force of Infection"
	      SrcPort		      1
	      Points		      [70, 0]
	      DstBlock		      "Sum1"
	      DstPort		      1
	    }
	    Line {
	      ZOrder		      18
	      SrcBlock		      "Gain2"
	      SrcPort		      1
	      Points		      [-52, 0]
	      Branch {
		ZOrder			119
		Points			[0, -140]
		DstBlock		"Sum1"
		DstPort			2
	      }
	      Branch {
		ZOrder			115
		DstBlock		"Exposure to Infectious Conversion "
		DstPort			1
	      }
	    }
	  }
	}
	Block {
	  BlockType		  SubSystem
	  Name			  "Infectious"
	  SID			  "67"
	  Ports			  [1, 3]
	  Position		  [845, 147, 1239, 385]
	  ZOrder		  342
	  ForegroundColor	  "red"
	  BackgroundColor	  "yellow"
	  FontSize		  14
	  RequestExecContextInheritance	off
	  PortSchema		  "{\"entries\":[{\"content\":{\"sides\":[{\"content\":{\"connectorIds\":[\"In1\"]},\"type\":\"Connecto"
	  "rPlacement.EquallySpacedRectSide\",\"uuid\":\"43b7789e-55d0-4cb9-8562-a051a420c4c5\"},{\"content\":{\"connectorIds\""
	  ":[\"Out1\",\"Out2\"],\"side\":\"RIGHT\"},\"type\":\"ConnectorPlacement.EquallySpacedRectSide\",\"uuid\":\"7fc61c3a-"
	  "e541-4498-a0d9-84948737c897\"},{\"content\":{\"connectorIds\":[\"Out3\"],\"side\":\"TOP\"},\"type\":\"ConnectorPlac"
	  "ement.EquallySpacedRectSide\",\"uuid\":\"4ab5fbe3-5d4e-4829-9e61-41ac820e50b5\"}]},\"type\":\"ConnectorPlacement.Eq"
	  "uallySpacedConnector\",\"uuid\":\"bff18e3e-25b8-4ee6-bae3-4853ba719a84\"}],\"packageUris\":[\"http://schema.mathwor"
	  "ks.com/mf0/Connector/R2020b\"],\"version\":\"1.0\"}"
	  Port {
	    PortNumber		    3
	    Name		    "Infected"
	    PropagatedSignals	    "I"
	  }
	  System {
	    Name		    "Infectious"
	    Location		    [8, 33, 1222, 826]
	    SystemRect		    [0.000000, 0.000000, 0.000000, 0.000000]
	    Open		    off
	    PortBlocksUseCompactNotation off
	    SetExecutionDomain	    off
	    ExecutionDomainType	    "Deduce"
	    ModelBrowserVisibility  off
	    ModelBrowserWidth	    200
	    ScreenColor		    "white"
	    PaperOrientation	    "landscape"
	    PaperPositionMode	    "auto"
	    PaperType		    "usletter"
	    PaperUnits		    "inches"
	    TiledPaperMargins	    [0.500000, 0.500000, 0.500000, 0.500000]
	    TiledPageScale	    1
	    ShowPageBoundaries	    off
	    ZoomFactor		    "126"
	    SimulinkSubDomain	    "Simulink"
	    Block {
	      BlockType		      Inport
	      Name		      "Exposure to Infectious Conversion "
	      SID		      "68"
	      Position		      [-85, 308, -55, 322]
	      ZOrder		      318
	    }
	    Block {
	      BlockType		      Gain
	      Name		      "Gain"
	      SID		      "451"
	      Position		      [55, 360, 135, 410]
	      ZOrder		      386
	      BlockMirror	      on
	      NameLocation	      "top"
	      Gain		      "0*gamma"
	    }
	    Block {
	      BlockType		      Gain
	      Name		      "Gain1"
	      SID		      "18"
	      Position		      [60, 434, 135, 496]
	      ZOrder		      317
	      BlockMirror	      on
	      NameLocation	      "top"
	      Gain		      "gamma"
	    }
	    Block {
	      BlockType		      Gain
	      Name		      "Gain2"
	      SID		      "302"
	      Position		      [280, 294, 355, 356]
	      ZOrder		      383
	      Gain		      "phi"
	      Port {
		PortNumber		1
		Name			"Death"
	      }
	    }
	    Block {
	      BlockType		      Integrator
	      Name		      "Integrator"
	      SID		      "285"
	      Ports		      [1, 1]
	      Position		      [510, 310, 540, 340]
	      ZOrder		      374
	      InitialCondition	      "D_init"
	      Port {
		PortNumber		1
		Name			"Death"
	      }
	    }
	    Block {
	      BlockType		      Integrator
	      Name		      "Integrator2"
	      SID		      "16"
	      Ports		      [1, 1]
	      Position		      [95, 310, 125, 340]
	      ZOrder		      315
	      ForegroundColor	      "red"
	      BackgroundColor	      "yellow"
	      InitialCondition	      "I_init"
	      LowerSaturationLimit    "0"
	      Port {
		PortNumber		1
		Name			"I"
	      }
	    }
	    Block {
	      BlockType		      Sum
	      Name		      "Sum2"
	      SID		      "17"
	      Ports		      [4, 1]
	      Position		      [20, 315, 40, 335]
	      ZOrder		      316
	      ShowName		      off
	      Inputs		      "-+--"
	    }
	    Block {
	      BlockType		      Outport
	      Name		      "Recovery Rate"
	      SID		      "71"
	      Position		      [-85, 458, -55, 472]
	      ZOrder		      321
	      BlockMirror	      on
	      NameLocation	      "top"
	    }
	    Block {
	      BlockType		      Outport
	      Name		      "Deaths"
	      SID		      "288"
	      Position		      [605, 318, 635, 332]
	      ZOrder		      376
	      Port		      "2"
	    }
	    Block {
	      BlockType		      Outport
	      Name		      "Infected"
	      SID		      "70"
	      Position		      [300, 378, 330, 392]
	      ZOrder		      320
	      Port		      "3"
	    }
	    Line {
	      ZOrder		      27
	      SrcBlock		      "Sum2"
	      SrcPort		      1
	      DstBlock		      "Integrator2"
	      DstPort		      1
	    }
	    Line {
	      ZOrder		      192
	      SrcBlock		      "Exposure to Infectious Conversion "
	      SrcPort		      1
	      Points		      [59, 0; 13, 5]
	      DstBlock		      "Sum2"
	      DstPort		      2
	    }
	    Line {
	      ZOrder		      28
	      SrcBlock		      "Gain1"
	      SrcPort		      1
	      Points		      [-62, 0]
	      Branch {
		ZOrder			326
		Points			[0, -128]
		DstBlock		"Sum2"
		DstPort			3
	      }
	      Branch {
		ZOrder			245
		DstBlock		"Recovery Rate"
		DstPort			1
	      }
	    }
	    Line {
	      Name		      "I"
	      ZOrder		      118
	      Labels		      [1, 0]
	      SrcBlock		      "Integrator2"
	      SrcPort		      1
	      Points		      [50, 0]
	      Branch {
		ZOrder			321
		DstBlock		"Gain2"
		DstPort			1
	      }
	      Branch {
		ZOrder			211
		Points			[0, 60]
		Branch {
		  ZOrder		  469
		  DstBlock		  "Infected"
		  DstPort		  1
		}
		Branch {
		  ZOrder		  325
		  Points		  [0, 80]
		  DstBlock		  "Gain1"
		  DstPort		  1
		}
		Branch {
		  ZOrder		  250
		  DstBlock		  "Gain"
		  DstPort		  1
		}
	      }
	    }
	    Line {
	      ZOrder		      251
	      SrcBlock		      "Gain"
	      SrcPort		      1
	      Points		      [-20, 0]
	      DstBlock		      "Sum2"
	      DstPort		      4
	    }
	    Line {
	      Name		      "Death"
	      ZOrder		      310
	      Labels		      [-1, 0]
	      SrcBlock		      "Integrator"
	      SrcPort		      1
	      DstBlock		      "Deaths"
	      DstPort		      1
	    }
	    Line {
	      Name		      "Death"
	      ZOrder		      385
	      SrcBlock		      "Gain2"
	      SrcPort		      1
	      Points		      [88, 0]
	      Branch {
		ZOrder			479
		Labels			[1, 1]
		DstBlock		"Integrator"
		DstPort			1
	      }
	      Branch {
		ZOrder			387
		Points			[0, -55; -418, 0]
		DstBlock		"Sum2"
		DstPort			1
	      }
	    }
	  }
	}
	Block {
	  BlockType		  SubSystem
	  Name			  "Recovery"
	  SID			  "72"
	  Ports			  [1, 2]
	  Position		  [1330, 124, 1530, 286]
	  ZOrder		  343
	  FontSize		  14
	  RequestExecContextInheritance	off
	  Port {
	    PortNumber		    2
	    Name		    "Resusceptible"
	  }
	  System {
	    Name		    "Recovery"
	    Location		    [8, 33, 1222, 826]
	    SystemRect		    [0.000000, 0.000000, 0.000000, 0.000000]
	    Open		    off
	    PortBlocksUseCompactNotation off
	    SetExecutionDomain	    off
	    ExecutionDomainType	    "Deduce"
	    ModelBrowserVisibility  off
	    ModelBrowserWidth	    200
	    ScreenColor		    "white"
	    PaperOrientation	    "landscape"
	    PaperPositionMode	    "auto"
	    PaperType		    "usletter"
	    PaperUnits		    "inches"
	    TiledPaperMargins	    [0.500000, 0.500000, 0.500000, 0.500000]
	    TiledPageScale	    1
	    ShowPageBoundaries	    off
	    ZoomFactor		    "174"
	    SimulinkSubDomain	    "Simulink"
	    Block {
	      BlockType		      Inport
	      Name		      "Recovery Rate"
	      SID		      "73"
	      Position		      [-50, 348, -20, 362]
	      ZOrder		      335
	    }
	    Block {
	      BlockType		      Sum
	      Name		      "Add2"
	      SID		      "111"
	      Ports		      [2, 1]
	      Position		      [390, 412, 420, 443]
	      ZOrder		      340
	      IconShape		      "rectangular"
	      Inputs		      "-+"
	    }
	    Block {
	      BlockType		      Gain
	      Name		      "Gain1"
	      SID		      "107"
	      Position		      [290, 339, 335, 371]
	      ZOrder		      344
	      Gain		      "xi"
	    }
	    Block {
	      BlockType		      Integrator
	      Name		      "Integrator3"
	      SID		      "20"
	      Ports		      [1, 1]
	      Position		      [100, 340, 130, 370]
	      ZOrder		      319
	      InitialCondition	      "R_init"
	      Port {
		PortNumber		1
		Name			"Recovered"
	      }
	    }
	    Block {
	      BlockType		      Sum
	      Name		      "Sum3"
	      SID		      "21"
	      Ports		      [2, 1]
	      Position		      [25, 345, 45, 365]
	      ZOrder		      320
	      ShowName		      off
	      Inputs		      "-+|"
	    }
	    Block {
	      BlockType		      TransportDelay
	      Name		      "Transport\nDelay"
	      SID		      "113"
	      Ports		      [1, 1]
	      Position		      [195, 335, 235, 375]
	      ZOrder		      346
	      DelayTime		      "tau_xi"
	    }
	    Block {
	      BlockType		      Outport
	      Name		      "Recovered"
	      SID		      "74"
	      Position		      [445, 423, 475, 437]
	      ZOrder		      336
	    }
	    Block {
	      BlockType		      Outport
	      Name		      "Resusceptible"
	      SID		      "108"
	      Position		      [445, 348, 475, 362]
	      ZOrder		      339
	      Port		      "2"
	    }
	    Line {
	      ZOrder		      262
	      SrcBlock		      "Recovery Rate"
	      SrcPort		      1
	      DstBlock		      "Sum3"
	      DstPort		      2
	    }
	    Line {
	      Name		      "Recovered"
	      ZOrder		      467
	      SrcBlock		      "Integrator3"
	      SrcPort		      1
	      Points		      [29, 0]
	      Branch {
		ZOrder			651
		DstBlock		"Transport\nDelay"
		DstPort			1
	      }
	      Branch {
		ZOrder			650
		Labels			[2, 0]
		Points			[0, 80]
		DstBlock		"Add2"
		DstPort			2
	      }
	    }
	    Line {
	      ZOrder		      39
	      SrcBlock		      "Sum3"
	      SrcPort		      1
	      DstBlock		      "Integrator3"
	      DstPort		      1
	    }
	    Line {
	      ZOrder		      238
	      SrcBlock		      "Add2"
	      SrcPort		      1
	      DstBlock		      "Recovered"
	      DstPort		      1
	    }
	    Line {
	      ZOrder		      483
	      SrcBlock		      "Gain1"
	      SrcPort		      1
	      Points		      [19, 0]
	      Branch {
		ZOrder			661
		Points			[5, 0]
		Branch {
		  ZOrder		  520
		  DstBlock		  "Resusceptible"
		  DstPort		  1
		}
		Branch {
		  ZOrder		  465
		  Points		  [0, 65]
		  DstBlock		  "Add2"
		  DstPort		  1
		}
	      }
	      Branch {
		ZOrder			636
		Points			[0, -44; -324, 0]
		DstBlock		"Sum3"
		DstPort			1
	      }
	    }
	    Line {
	      ZOrder		      652
	      SrcBlock		      "Transport\nDelay"
	      SrcPort		      1
	      DstBlock		      "Gain1"
	      DstPort		      1
	    }
	  }
	}
	Block {
	  BlockType		  SubSystem
	  Name			  "Susceptibility"
	  SID			  "40"
	  Ports			  [2, 2]
	  Position		  [45, 54, 300, 276]
	  ZOrder		  336
	  FontSize		  14
	  RequestExecContextInheritance	off
	  System {
	    Name		    "Susceptibility"
	    Location		    [8, 33, 1222, 826]
	    SystemRect		    [0.000000, 0.000000, 0.000000, 0.000000]
	    Open		    off
	    PortBlocksUseCompactNotation off
	    SetExecutionDomain	    off
	    ExecutionDomainType	    "Deduce"
	    ModelBrowserVisibility  off
	    ModelBrowserWidth	    200
	    ScreenColor		    "white"
	    PaperOrientation	    "landscape"
	    PaperPositionMode	    "auto"
	    PaperType		    "usletter"
	    PaperUnits		    "inches"
	    TiledPaperMargins	    [0.500000, 0.500000, 0.500000, 0.500000]
	    TiledPageScale	    1
	    ShowPageBoundaries	    off
	    ZoomFactor		    "132"
	    SimulinkSubDomain	    "Simulink"
	    Block {
	      BlockType		      Inport
	      Name		      "Infected"
	      SID		      "41"
	      Position		      [295, 103, 325, 117]
	      ZOrder		      305
	      BlockMirror	      on
	    }
	    Block {
	      BlockType		      Inport
	      Name		      "Resusceptible"
	      SID		      "109"
	      Position		      [-240, -12, -210, 2]
	      ZOrder		      330
	      NameLocation	      "top"
	      Port		      "2"
	    }
	    Block {
	      BlockType		      Sum
	      Name		      "Add"
	      SID		      "84"
	      Ports		      [2, 1]
	      Position		      [-130, 97, -100, 128]
	      ZOrder		      314
	      BlockMirror	      on
	      NameLocation	      "top"
	      IconShape		      "rectangular"
	      Inputs		      "+-"
	    }
	    Block {
	      BlockType		      SubSystem
	      Name		      "Control Action with Delay"
	      SID		      "81"
	      Ports		      [1, 1]
	      Position		      [-70, 112, 100, 128]
	      ZOrder		      313
	      BlockMirror	      on
	      RequestExecContextInheritance off
	      System {
		Name			"Control Action with Delay"
		Location		[8, 33, 1222, 826]
		SystemRect		[0.000000, 0.000000, 0.000000, 0.000000]
		Open			off
		PortBlocksUseCompactNotation off
		SetExecutionDomain	off
		ExecutionDomainType	"Deduce"
		ModelBrowserVisibility	off
		ModelBrowserWidth	200
		ScreenColor		"white"
		PaperOrientation	"landscape"
		PaperPositionMode	"auto"
		PaperType		"usletter"
		PaperUnits		"inches"
		TiledPaperMargins	[0.500000, 0.500000, 0.500000, 0.500000]
		TiledPageScale		1
		ShowPageBoundaries	off
		ZoomFactor		"215"
		SimulinkSubDomain	"Simulink"
		Block {
		  BlockType		  Inport
		  Name			  "Nominal FoI"
		  SID			  "82"
		  Position		  [365, 43, 395, 57]
		  ZOrder		  313
		  BlockMirror		  on
		}
		Block {
		  BlockType		  Clock
		  Name			  "Clock"
		  SID			  "89"
		  Position		  [370, 15, 390, 35]
		  ZOrder		  330
		  BlockMirror		  on
		  NameLocation		  "top"
		}
		Block {
		  BlockType		  Reference
		  Name			  "Compare\nTo Constant"
		  SID			  "87"
		  Ports			  [1, 1]
		  Position		  [185, 14, 350, 36]
		  ZOrder		  329
		  BlockMirror		  on
		  NameLocation		  "top"
		  LibraryVersion	  "1.476"
		  SourceBlock		  "simulink/Logic and Bit\nOperations/Compare\nTo Constant"
		  SourceType		  "Compare To Constant"
		  SourceProductBaseCode	  "SL"
		  RTWMemSecFuncInitTerm	  "Inherit from model"
		  RTWMemSecFuncExecute	  "Inherit from model"
		  RTWMemSecDataConstants  "Inherit from model"
		  RTWMemSecDataInternal	  "Inherit from model"
		  RTWMemSecDataParameters "Inherit from model"
		  ContentPreviewEnabled	  on
		  relop			  ">="
		  const			  "tau_sigmapre + tau_sigmapost"
		  OutDataTypeStr	  "boolean"
		  ZeroCross		  on
		}
		Block {
		  BlockType		  Product
		  Name			  "Divide"
		  SID			  "91"
		  Ports			  [2, 1]
		  Position		  [125, 12, 160, 63]
		  ZOrder		  332
		  BlockMirror		  on
		  NameLocation		  "top"
		  Inputs		  "**"
		}
		Block {
		  BlockType		  Gain
		  Name			  "Gain1"
		  SID			  "80"
		  Position		  [20, 17, 80, 63]
		  ZOrder		  312
		  BlockMirror		  on
		  NameLocation		  "top"
		  Gain			  "sigma"
		}
		Block {
		  BlockType		  Outport
		  Name			  "FoI with Control Action"
		  SID			  "83"
		  Position		  [-55, 33, -25, 47]
		  ZOrder		  314
		  BlockMirror		  on
		}
		Line {
		  ZOrder		  66
		  SrcBlock		  "Nominal FoI"
		  SrcPort		  1
		  DstBlock		  "Divide"
		  DstPort		  2
		}
		Line {
		  ZOrder		  65
		  SrcBlock		  "Divide"
		  SrcPort		  1
		  DstBlock		  "Gain1"
		  DstPort		  1
		}
		Line {
		  ZOrder		  71
		  SrcBlock		  "Gain1"
		  SrcPort		  1
		  DstBlock		  "FoI with Control Action"
		  DstPort		  1
		}
		Line {
		  ZOrder		  64
		  SrcBlock		  "Clock"
		  SrcPort		  1
		  DstBlock		  "Compare\nTo Constant"
		  DstPort		  1
		}
		Line {
		  ZOrder		  67
		  SrcBlock		  "Compare\nTo Constant"
		  SrcPort		  1
		  DstBlock		  "Divide"
		  DstPort		  1
		}
	      }
	    }
	    Block {
	      BlockType		      Product
	      Name		      "Divide"
	      SID		      "5"
	      Ports		      [2, 1]
	      Position		      [220, 87, 250, 118]
	      ZOrder		      304
	      BlockMirror	      on
	      NameLocation	      "top"
	      Inputs		      "**"
	    }
	    Block {
	      BlockType		      Gain
	      Name		      "Gain"
	      SID		      "3"
	      Position		      [145, 86, 195, 124]
	      ZOrder		      3
	      BlockMirror	      on
	      NameLocation	      "top"
	      Gain		      "beta/N"
	    }
	    Block {
	      BlockType		      Integrator
	      Name		      "Integrator"
	      SID		      "1"
	      Ports		      [1, 1]
	      Position		      [0, 20, 30, 50]
	      ZOrder		      1
	      InitialCondition	      "S_init"
	      Port {
		PortNumber		1
		Name			"S"
	      }
	    }
	    Block {
	      BlockType		      Sum
	      Name		      "Sum"
	      SID		      "2"
	      Ports		      [2, 1]
	      Position		      [-175, 25, -155, 45]
	      ZOrder		      2
	      ShowName		      off
	      Inputs		      "+-"
	    }
	    Block {
	      BlockType		      Outport
	      Name		      "Susceptible"
	      SID		      "42"
	      Position		      [295, 28, 325, 42]
	      ZOrder		      306
	    }
	    Block {
	      BlockType		      Outport
	      Name		      "Effective Force of Infection"
	      SID		      "43"
	      Position		      [-240, 108, -210, 122]
	      ZOrder		      307
	      BlockMirror	      on
	      NameLocation	      "top"
	      Port		      "2"
	    }
	    Line {
	      ZOrder		      32
	      SrcBlock		      "Infected"
	      SrcPort		      1
	      DstBlock		      "Divide"
	      DstPort		      2
	    }
	    Line {
	      ZOrder		      5
	      SrcBlock		      "Divide"
	      SrcPort		      1
	      DstBlock		      "Gain"
	      DstPort		      1
	    }
	    Line {
	      ZOrder		      81
	      SrcBlock		      "Control Action with Delay"
	      SrcPort		      1
	      DstBlock		      "Add"
	      DstPort		      2
	    }
	    Line {
	      ZOrder		      96
	      SrcBlock		      "Gain"
	      SrcPort		      1
	      Points		      [-18, 0]
	      Branch {
		ZOrder			166
		Points			[0, 15]
		DstBlock		"Control Action with Delay"
		DstPort			1
	      }
	      Branch {
		ZOrder			165
		DstBlock		"Add"
		DstPort			1
	      }
	    }
	    Line {
	      Name		      "S"
	      ZOrder		      122
	      Labels		      [0, 0]
	      SrcBlock		      "Integrator"
	      SrcPort		      1
	      Points		      [236, 0]
	      Branch {
		ZOrder			167
		DstBlock		"Susceptible"
		DstPort			1
	      }
	      Branch {
		ZOrder			106
		Points			[0, 60]
		DstBlock		"Divide"
		DstPort			1
	      }
	    }
	    Line {
	      ZOrder		      163
	      SrcBlock		      "Add"
	      SrcPort		      1
	      Points		      [-30, 0]
	      Branch {
		ZOrder			178
		DstBlock		"Sum"
		DstPort			2
	      }
	      Branch {
		ZOrder			54
		DstBlock		"Effective Force of Infection"
		DstPort			1
	      }
	    }
	    Line {
	      ZOrder		      160
	      SrcBlock		      "Resusceptible"
	      SrcPort		      1
	      Points		      [40, 0]
	      DstBlock		      "Sum"
	      DstPort		      1
	    }
	    Line {
	      ZOrder		      161
	      SrcBlock		      "Sum"
	      SrcPort		      1
	      DstBlock		      "Integrator"
	      DstPort		      1
	    }
	  }
	}
	Block {
	  BlockType		  Outport
	  Name			  "Susceptible"
	  SID			  "116"
	  Position		  [355, 103, 385, 117]
	  ZOrder		  345
	}
	Block {
	  BlockType		  Outport
	  Name			  "Exposed"
	  SID			  "117"
	  Position		  [750, 168, 780, 182]
	  ZOrder		  346
	  Port			  "2"
	}
	Block {
	  BlockType		  Outport
	  Name			  "Infected"
	  SID			  "115"
	  Position		  [-85, 8, -55, 22]
	  ZOrder		  344
	  BlockMirror		  on
	  NameLocation		  "top"
	  Port			  "3"
	}
	Block {
	  BlockType		  Outport
	  Name			  "Recovered"
	  SID			  "118"
	  Position		  [1600, 158, 1630, 172]
	  ZOrder		  347
	  Port			  "4"
	}
	Block {
	  BlockType		  Outport
	  Name			  "Death"
	  SID			  "119"
	  Position		  [1295, 318, 1325, 332]
	  ZOrder		  348
	  Port			  "5"
	}
	Line {
	  Name			  "Resusceptible"
	  ZOrder		  200
	  Labels		  [3, 0]
	  SrcBlock		  "Recovery"
	  SrcPort		  2
	  Points		  [19, 0; 0, 191; -1530, 0; 0, -216]
	  DstBlock		  "Susceptibility"
	  DstPort		  2
	}
	Line {
	  ZOrder		  202
	  SrcBlock		  "Susceptibility"
	  SrcPort		  1
	  DstBlock		  "Susceptible"
	  DstPort		  1
	}
	Line {
	  ZOrder		  161
	  SrcBlock		  "Exposure"
	  SrcPort		  2
	  DstBlock		  "Infectious"
	  DstPort		  1
	}
	Line {
	  ZOrder		  113
	  SrcBlock		  "Susceptibility"
	  SrcPort		  2
	  DstBlock		  "Exposure"
	  DstPort		  1
	}
	Line {
	  ZOrder		  203
	  SrcBlock		  "Exposure"
	  SrcPort		  1
	  DstBlock		  "Exposed"
	  DstPort		  1
	}
	Line {
	  Name			  "Infected"
	  ZOrder		  163
	  Labels		  [0, 0]
	  SrcBlock		  "Infectious"
	  SrcPort		  3
	  Points		  [0, -127; -1037, 0]
	  Branch {
	    ZOrder		    332
	    Points		    [0, 95]
	    DstBlock		    "Susceptibility"
	    DstPort		    1
	  }
	  Branch {
	    ZOrder		    320
	    DstBlock		    "Infected"
	    DstPort		    1
	  }
	}
	Line {
	  ZOrder		  204
	  SrcBlock		  "Recovery"
	  SrcPort		  1
	  DstBlock		  "Recovered"
	  DstPort		  1
	}
	Line {
	  ZOrder		  182
	  SrcBlock		  "Infectious"
	  SrcPort		  1
	  DstBlock		  "Recovery"
	  DstPort		  1
	}
	Line {
	  ZOrder		  228
	  SrcBlock		  "Infectious"
	  SrcPort		  2
	  DstBlock		  "Death"
	  DstPort		  1
	}
      }
    }
    Block {
      BlockType		      ToWorkspace
      Name		      "To Workspace"
      SID		      "10"
      Ports		      [1]
      Position		      [1295, -15, 1345, 15]
      ZOrder		      309
      FontSize		      14
      VariableName	      "S"
      MaxDataPoints	      "inf"
      SaveFormat	      "Timeseries"
      FixptAsFi		      on
      SampleTime	      "-1"
    }
    Block {
      BlockType		      ToWorkspace
      Name		      "To Workspace1"
      SID		      "15"
      Ports		      [1]
      Position		      [1295, 40, 1345, 70]
      ZOrder		      314
      FontSize		      14
      VariableName	      "E"
      MaxDataPoints	      "inf"
      SaveFormat	      "Timeseries"
      FixptAsFi		      on
      SampleTime	      "-1"
    }
    Block {
      BlockType		      ToWorkspace
      Name		      "To Workspace11"
      SID		      "558"
      Ports		      [1]
      Position		      [910, 205, 960, 235]
      ZOrder		      360
      FontSize		      14
      VariableName	      "DHi"
      MaxDataPoints	      "inf"
      SaveFormat	      "Timeseries"
      FixptAsFi		      on
      SampleTime	      "-1"
    }
    Block {
      BlockType		      ToWorkspace
      Name		      "To Workspace12"
      SID		      "626"
      Ports		      [1]
      Position		      [1680, -15, 1730, 15]
      ZOrder		      363
      FontSize		      14
      VariableName	      "S2"
      MaxDataPoints	      "inf"
      SaveFormat	      "Timeseries"
      FixptAsFi		      on
      SampleTime	      "-1"
    }
    Block {
      BlockType		      ToWorkspace
      Name		      "To Workspace13"
      SID		      "627"
      Ports		      [1]
      Position		      [1680, 40, 1730, 70]
      ZOrder		      364
      FontSize		      14
      VariableName	      "E2"
      MaxDataPoints	      "inf"
      SaveFormat	      "Timeseries"
      FixptAsFi		      on
      SampleTime	      "-1"
    }
    Block {
      BlockType		      ToWorkspace
      Name		      "To Workspace14"
      SID		      "628"
      Ports		      [1]
      Position		      [1680, 95, 1730, 125]
      ZOrder		      365
      FontSize		      14
      VariableName	      "ILo"
      MaxDataPoints	      "inf"
      SaveFormat	      "Timeseries"
      FixptAsFi		      on
      SampleTime	      "-1"
    }
    Block {
      BlockType		      ToWorkspace
      Name		      "To Workspace15"
      SID		      "629"
      Ports		      [1]
      Position		      [1680, 150, 1730, 180]
      ZOrder		      366
      FontSize		      14
      VariableName	      "R2"
      MaxDataPoints	      "inf"
      SaveFormat	      "Timeseries"
      FixptAsFi		      on
      SampleTime	      "-1"
    }
    Block {
      BlockType		      ToWorkspace
      Name		      "To Workspace17"
      SID		      "631"
      Ports		      [1]
      Position		      [1680, 205, 1730, 235]
      ZOrder		      367
      FontSize		      14
      VariableName	      "DLo"
      MaxDataPoints	      "inf"
      SaveFormat	      "Timeseries"
      FixptAsFi		      on
      SampleTime	      "-1"
    }
    Block {
      BlockType		      ToWorkspace
      Name		      "To Workspace2"
      SID		      "19"
      Ports		      [1]
      Position		      [1295, 95, 1345, 125]
      ZOrder		      318
      FontSize		      14
      VariableName	      "I"
      MaxDataPoints	      "inf"
      SaveFormat	      "Timeseries"
      FixptAsFi		      on
      SampleTime	      "-1"
    }
    Block {
      BlockType		      ToWorkspace
      Name		      "To Workspace3"
      SID		      "22"
      Ports		      [1]
      Position		      [1295, 150, 1345, 180]
      ZOrder		      321
      FontSize		      14
      VariableName	      "R"
      MaxDataPoints	      "inf"
      SaveFormat	      "Timeseries"
      FixptAsFi		      on
      SampleTime	      "-1"
    }
    Block {
      BlockType		      ToWorkspace
      Name		      "To Workspace5"
      SID		      "26"
      Ports		      [1]
      Position		      [1295, 205, 1345, 235]
      ZOrder		      325
      FontSize		      14
      VariableName	      "D"
      MaxDataPoints	      "inf"
      SaveFormat	      "Timeseries"
      FixptAsFi		      on
      SampleTime	      "-1"
    }
    Block {
      BlockType		      ToWorkspace
      Name		      "To Workspace6"
      SID		      "553"
      Ports		      [1]
      Position		      [910, -15, 960, 15]
      ZOrder		      356
      FontSize		      14
      VariableName	      "S1"
      MaxDataPoints	      "inf"
      SaveFormat	      "Timeseries"
      FixptAsFi		      on
      SampleTime	      "-1"
    }
    Block {
      BlockType		      ToWorkspace
      Name		      "To Workspace7"
      SID		      "554"
      Ports		      [1]
      Position		      [910, 40, 960, 70]
      ZOrder		      357
      FontSize		      14
      VariableName	      "E1"
      MaxDataPoints	      "inf"
      SaveFormat	      "Timeseries"
      FixptAsFi		      on
      SampleTime	      "-1"
    }
    Block {
      BlockType		      ToWorkspace
      Name		      "To Workspace8"
      SID		      "555"
      Ports		      [1]
      Position		      [910, 95, 960, 125]
      ZOrder		      358
      FontSize		      14
      VariableName	      "IHi"
      MaxDataPoints	      "inf"
      SaveFormat	      "Timeseries"
      FixptAsFi		      on
      SampleTime	      "-1"
    }
    Block {
      BlockType		      ToWorkspace
      Name		      "To Workspace9"
      SID		      "556"
      Ports		      [1]
      Position		      [910, 150, 960, 180]
      ZOrder		      359
      FontSize		      14
      VariableName	      "R1"
      MaxDataPoints	      "inf"
      SaveFormat	      "Timeseries"
      FixptAsFi		      on
      SampleTime	      "-1"
    }
    Line {
      ZOrder		      201
      SrcBlock		      "Nomimal\n"
      SrcPort		      3
      DstBlock		      "To Workspace2"
      DstPort		      1
    }
    Line {
      ZOrder		      202
      SrcBlock		      "Nomimal\n"
      SrcPort		      1
      DstBlock		      "To Workspace"
      DstPort		      1
    }
    Line {
      ZOrder		      203
      SrcBlock		      "Nomimal\n"
      SrcPort		      2
      DstBlock		      "To Workspace1"
      DstPort		      1
    }
    Line {
      ZOrder		      204
      SrcBlock		      "Nomimal\n"
      SrcPort		      4
      DstBlock		      "To Workspace3"
      DstPort		      1
    }
    Line {
      ZOrder		      205
      SrcBlock		      "Nomimal\n"
      SrcPort		      5
      DstBlock		      "To Workspace5"
      DstPort		      1
    }
    Line {
      ZOrder		      207
      SrcBlock		      "Hi"
      SrcPort		      1
      DstBlock		      "To Workspace6"
      DstPort		      1
    }
    Line {
      ZOrder		      208
      SrcBlock		      "Hi"
      SrcPort		      2
      DstBlock		      "To Workspace7"
      DstPort		      1
    }
    Line {
      ZOrder		      209
      SrcBlock		      "Hi"
      SrcPort		      4
      DstBlock		      "To Workspace9"
      DstPort		      1
    }
    Line {
      ZOrder		      210
      SrcBlock		      "Hi"
      SrcPort		      5
      DstBlock		      "To Workspace11"
      DstPort		      1
    }
    Line {
      ZOrder		      212
      SrcBlock		      "Hi"
      SrcPort		      3
      DstBlock		      "To Workspace8"
      DstPort		      1
    }
    Line {
      ZOrder		      213
      SrcBlock		      "Lo"
      SrcPort		      1
      DstBlock		      "To Workspace12"
      DstPort		      1
    }
    Line {
      ZOrder		      214
      SrcBlock		      "Lo"
      SrcPort		      2
      DstBlock		      "To Workspace13"
      DstPort		      1
    }
    Line {
      ZOrder		      215
      SrcBlock		      "Lo"
      SrcPort		      4
      DstBlock		      "To Workspace15"
      DstPort		      1
    }
    Line {
      ZOrder		      216
      SrcBlock		      "Lo"
      SrcPort		      5
      DstBlock		      "To Workspace17"
      DstPort		      1
    }
    Line {
      ZOrder		      218
      SrcBlock		      "Lo"
      SrcPort		      3
      DstBlock		      "To Workspace14"
      DstPort		      1
    }
  }
}
#Finite State Machines
#
#   Stateflow 80000036
#
#
Stateflow {
  machine {
    id			    1
    name		    "COVID_mod"
    sfVersion		    80000036
    firstTarget		    2
  }
  target {
    id			    2
    machine		    1
    name		    "sfun"
    description		    "Default Simulink S-Function Target."
    linkNode		    [1 0 0]
  }
}
