# Supplementary material for: Assessing the effects of time-dependent restrictions and control actions to flatten the curve of COVID-19 in Kazakhstan
Source: PeerJ. 2021 Feb 3;9:e10806. doi: 10.7717/peerj.10806 (PMC7866903; doi:10.7717/peerj.10806)
Supplement: Supplemental Information 1 — Running the main.m file will first run Simulations 1–2 using TRR algorithm followed by Simulation 3 for the ad-hoc injection of control actions. [file peerj-09-10806-s001.zip › MATLAB_Codes/getCountryData.m]

function [yData Date] = getCountryData( country, mode )

dataConfirmed = importdata( 'time_series_covid19_confirmed_global.csv' );
countryLoc = find( strcmp( {dataConfirmed.textdata{:,2}}, country ) & strcmp( {dataConfirmed.textdata{:,1}}, '' ) );
yData = dataConfirmed.data(countryLoc - 1, 3:end);

dataDeaths = importdata( 'time_series_covid19_deaths_global.csv' );
countryLoc = find( strcmp( {dataDeaths.textdata{:,2}}, country ) & strcmp( {dataDeaths.textdata{:,1}}, '' ) );
yData = [yData; dataDeaths.data(countryLoc - 1, 3:end)];

dataRecovered  = importdata( 'time_series_covid19_recovered_global.csv' );
countryLoc = find( strcmp( {dataRecovered.textdata{:,2}}, country ) & strcmp( {dataRecovered.textdata{:,1}}, '' ) );
yData = [yData; ( dataRecovered.data(countryLoc - 1, 3:end) )];

yData = yData';

Date = dataConfirmed.textdata(1,6:end)';
