# Supplementary material for: Assessing the effects of time-dependent restrictions and control actions to flatten the curve of COVID-19 in Kazakhstan
Source: PeerJ. 2021 Feb 3;9:e10806. doi: 10.7717/peerj.10806 (PMC7866903; doi:10.7717/peerj.10806)
Supplement: Supplemental Information 1 — Running the main.m file will first run Simulations 1–2 using TRR algorithm followed by Simulation 3 for the ad-hoc injection of control actions. [file peerj-09-10806-s001.zip › MATLAB_Codes/main.m]

clear
close all
colour = lines(8);
format long;
set(groot, 'DefaultAxesTickLabelInterpreter', 'none');
set(0,'defaulttextInterpreter','none');

%% Run Simulations 1--2 from the paper.
TRR;

%% Run Simulation 3 from the paper.
AdHoc;
